# Supplementary material for: Crystal structure of a photobiologically active brominated angular pyran­ocoumarin: bromo-hy­droxy-seselin
Source: Acta Crystallogr E Crystallogr Commun. 2017 Feb 28;73(Pt 3):453–5. doi: 10.1107/S2056989017002808 (PMC5347075; doi:10.1107/S2056989017002808)
Supplement: Supplementary file 1 [file e-73-00453-sup1.cif]

##############################################################################
#                                                                            #
# This CIF contains the data in a paper accepted for publication in          #
# Acta Crystallographica Section E. It conforms to the requirements of       #
# Notes for Authors for Acta Crystallographica Section E, and has been       #
# peer reviewed under the auspices of the IUCr Commission on Journals.       #
#                                                                            #
# Full details of the Crystallographic Information File format               #
# are given in the paper "The Crystallographic Information File (CIF):       #
# a New Standard Archive File for Crystallography" by S. R. Hall, F. H.      #
# Allen and I. D. Brown [Acta Cryst. (1991), A47, 655-685].                  #
#                                                                            #
# The current version of the core CIF dictionary is obtainable from          #
# ftp://ftp.iucr.org/pub/cif_core.dic.                                       #
#                                                                            #
# Software is freely available for graphical display of the structure(s)     #
# in this CIF. For information consult the CIF software page                 #
# http://www.iucr.org/resources/cif/software.                                #
#                                                                            #
# This file may be used for bona fide research purposes within the           #
# scientific community so long as proper attribution is given to the journal # 
# article from which it was obtained.                                        #
#                                                                            #
##############################################################################
data_I
_audit_creation_method     SHELXL-97
_chemical_name_systematic
;\
<i>rac</i>-(9<i>S</i>,10<i>R</i>)-9-Bromo-10-hydroxy-8,8-dimethyl-9,10-\
dihydro-2<i>H</i>,8<i>H</i>-pyrano[2,3-<i>f</i>]chromen-2-one
;
_chemical_name_common     'Bromo hydroxy seselin'
_chemical_formula_moiety     'C14 H13 Br O4'
_chemical_formula_sum     'C14 H13 Br O4'
_chemical_formula_weight     325.15
_chemical_melting_point     ?
_symmetry_cell_setting     monoclinic
_symmetry_space_group_name_H-M     'P 21/n'
_symmetry_space_group_name_HALL     '-P 2yn'
loop_
    _symmetry_equiv_pos_as_xyz
    'x, y, z'
    '-x+1/2, y+1/2, -z+1/2'
    '-x, -y, -z'
    'x-1/2, -y-1/2, z-1/2'
_cell_length_a     6.9573(6)
_cell_length_b     23.465(2)
_cell_length_c     8.3435(7)
_cell_angle_alpha     90.00
_cell_angle_beta     100.790(10)
_cell_angle_gamma     90.00
_cell_volume     1338.0(2)
_cell_formula_units_Z     4
_cell_measurement_reflns_used     3332
_cell_measurement_theta_min     2.48
_cell_measurement_theta_max     27.40
_cell_measurement_temperature     299(2)
_exptl_crystal_description     rod
_exptl_crystal_colour     colourless
_exptl_crystal_size_max     0.44
_exptl_crystal_size_mid     0.20
_exptl_crystal_size_min     0.16
_exptl_crystal_density_diffrn     1.614
_exptl_crystal_density_meas     ?
_exptl_crystal_density_method     'not measured'
_exptl_crystal_F_000     656
_exptl_absorpt_coefficient_mu     3.079
_exptl_absorpt_correction_type     multi-scan
_exptl_absorpt_process_details
;
(CrysAlis RED; Oxford Diffraction, 2009)
;
_exptl_absorpt_correction_T_min     0.3444
_exptl_absorpt_correction_T_max     0.6386
_exptl_special_details     ?
_diffrn_ambient_temperature     299(2)
_diffrn_radiation_type     MoK\a
_diffrn_radiation_wavelength     0.71073
_diffrn_radiation_source     'fine-focus sealed tube'
_diffrn_radiation_monochromator     graphite
_diffrn_measurement_device_type
;
Oxford Diffraction Xcalibur Sapphire CCD detector
;
_diffrn_measurement_method
;
Rotation method data acquisition using omega scans.
;
_diffrn_detector_area_resol_mean     ?
_diffrn_reflns_number     4521
_diffrn_reflns_av_R_equivalents     0.0218
_diffrn_reflns_av_sigmaI/netI     0.0258
_diffrn_reflns_theta_min     2.63
_diffrn_reflns_theta_max     25.35
_diffrn_reflns_theta_full     25.35
_diffrn_measured_fraction_theta_max     0.976
_diffrn_measured_fraction_theta_full     0.976
_diffrn_reflns_limit_h_min     -8
_diffrn_reflns_limit_h_max     8
_diffrn_reflns_limit_k_min     -20
_diffrn_reflns_limit_k_max     28
_diffrn_reflns_limit_l_min     -10
_diffrn_reflns_limit_l_max     6
_diffrn_standards_number     ?
_diffrn_standards_interval_count     ?
_diffrn_standards_interval_time     ?
_diffrn_standards_decay_%     0
_refine_special_details
;
 Refinement of F^2^ against ALL reflections.  The weighted R-factor wR and
 goodness of fit S are based on F^2^, conventional R-factors R are based
 on F, with F set to zero for negative F^2^. The threshold expression of
 F^2^ &gt; 2sigma(F^2^) is used only for calculating R-factors(gt) etc. and is
 not relevant to the choice of reflections for refinement.  R-factors based
 on F^2^ are statistically about twice as large as those based on F, and R-
 factors based on ALL data will be even larger.
;
_reflns_number_total     2392
_reflns_number_gt     2063
_reflns_threshold_expression     I>2sigma(I)
_refine_ls_structure_factor_coef     Fsqd
_refine_ls_matrix_type     full
_refine_ls_R_factor_all     0.0733
_refine_ls_R_factor_gt     0.0628
_refine_ls_wR_factor_gt     0.1932
_refine_ls_wR_factor_ref     0.2019
_refine_ls_goodness_of_fit_ref     1.124
_refine_ls_restrained_S_all     1.124
_refine_ls_number_reflns     2392
_refine_ls_number_parameters     175
_refine_ls_number_restraints     1
_refine_ls_hydrogen_treatment     mixed
_refine_ls_weighting_scheme     calc
_refine_ls_weighting_details
         'calc w=1/[\s^2^(Fo^2^)+(0.0969P)^2^+6.1833P] where P=(Fo^2^+2Fc^2^)/3'
_atom_sites_solution_hydrogens     geom
_atom_sites_solution_primary     direct
_atom_sites_solution_secondary     difmap
_refine_ls_shift/su_max     0.005
_refine_ls_shift/su_mean     0.000
_refine_diff_density_max     1.249
_refine_diff_density_min     -1.023
_refine_ls_extinction_method     none
_refine_ls_extinction_coef     ?
loop_
    _atom_type_symbol
    _atom_type_description
    _atom_type_scat_dispersion_real
    _atom_type_scat_dispersion_imag
    _atom_type_scat_source
    'C' 'C' 0.0033 0.0016
                         'International Tables Vol C Tables 4.2.6.8 and 6.1.1.4'
    'H' 'H' 0.0000 0.0000
                         'International Tables Vol C Tables 4.2.6.8 and 6.1.1.4'
    'O' 'O' 0.0106 0.0060
                         'International Tables Vol C Tables 4.2.6.8 and 6.1.1.4'
    'Br' 'Br' -0.2901 2.4595
                         'International Tables Vol C Tables 4.2.6.8 and 6.1.1.4'
_computing_data_collection
;
CrysAlis CCD (Oxford Diffraction, 2009)
;
_computing_cell_refinement
;
CrysAlis RED (Oxford Diffraction, 2009)
;
_computing_data_reduction
;
CrysAlis RED (Oxford Diffraction, 2009)
;
_computing_structure_solution
;
SHELXS-97 (Sheldrick, 2008)
;
_computing_structure_refinement
;
SHELXL-97 (Sheldrick, 2008)
;
_computing_molecular_graphics
;
PLATON (Spek, 2009)
;
_computing_publication_material
;
SHELXL-97 (Sheldrick, 2008)
;
loop_
    _atom_site_type_symbol
    _atom_site_label
    _atom_site_fract_x
    _atom_site_fract_y
    _atom_site_fract_z
    _atom_site_U_iso_or_equiv
    _atom_site_adp_type
    _atom_site_calc_flag
    _atom_site_refinement_flags
    _atom_site_occupancy
    _atom_site_symmetry_multiplicity
    _atom_site_disorder_assembly
    _atom_site_disorder_group
    C C1 0.2945(9) 0.1326(3) 0.9293(8) 0.0385(14) Uani d . 1 1 . .
    C C2 0.2080(10) 0.2030(3) 0.7183(8) 0.0439(15) Uani d . 1 1 . .
    C C3 0.2309(9) 0.1564(3) 0.5932(8) 0.0370(14) Uani d . 1 1 . .
    H H3 0.1538 0.1673 0.4870 0.044 Uiso calc R 1 1 . .
    C C4 0.1631(8) 0.0972(3) 0.6392(7) 0.0337(13) Uani d . 1 1 . .
    H H4 0.2193 0.0678 0.5787 0.040 Uiso calc R 1 1 . .
    C C5 0.2295(8) 0.0878(3) 0.8222(7) 0.0323(13) Uani d . 1 1 . .
    C C6 0.2285(8) 0.0340(3) 0.8890(8) 0.0327(13) Uani d . 1 1 . .
    C C7 0.1645(9) -0.0657(3) 0.8329(8) 0.0392(15) Uani d . 1 1 . .
    C C8 0.2141(10) -0.0764(3) 1.0051(9) 0.0450(16) Uani d . 1 1 . .
    H H8 0.2076 -0.1135 1.0430 0.054 Uiso calc R 1 1 . .
    C C9 0.2692(10) -0.0345(3) 1.1120(8) 0.0415(15) Uani d . 1 1 . .
    H H9 0.3007 -0.0427 1.2229 0.050 Uiso calc R 1 1 . .
    C C10 0.2804(9) 0.0233(3) 1.0572(8) 0.0367(14) Uani d . 1 1 . .
    C C11 0.3418(10) 0.0693(3) 1.1591(8) 0.0425(15) Uani d . 1 1 . .
    H H11 0.3787 0.0635 1.2709 0.051 Uiso calc R 1 1 . .
    C C12 0.3486(11) 0.1233(3) 1.0959(8) 0.0462(16) Uani d . 1 1 . .
    H H12 0.3897 0.1537 1.1653 0.055 Uiso calc R 1 1 . .
    C C13 -0.0073(12) 0.2122(3) 0.7295(10) 0.0554(19) Uani d . 1 1 . .
    H H13A -0.0167 0.2418 0.8069 0.066 Uiso calc R 1 1 . .
    H H13B -0.0602 0.1775 0.7641 0.066 Uiso calc R 1 1 . .
    H H13C -0.0797 0.2230 0.6244 0.066 Uiso calc R 1 1 . .
    C C14 0.2986(14) 0.2596(3) 0.6815(11) 0.062(2) Uani d . 1 1 . .
    H H14A 0.4356 0.2543 0.6823 0.075 Uiso calc R 1 1 . .
    H H14B 0.2819 0.2871 0.7629 0.075 Uiso calc R 1 1 . .
    H H14C 0.2353 0.2730 0.5760 0.075 Uiso calc R 1 1 . .
    O O1 0.3137(7) 0.18705(19) 0.8778(6) 0.0473(12) Uani d . 1 1 . .
    O O2 0.1716(6) -0.01003(17) 0.7824(5) 0.0366(10) Uani d . 1 1 . .
    O O3 -0.0446(7) 0.0926(2) 0.6070(6) 0.0455(11) Uani d D 1 1 . .
    H H3O -0.078(11) 0.089(4) 0.510(3) 0.055 Uiso d D 1 1 . .
    O O4 0.1163(8) -0.1010(2) 0.7257(6) 0.0562(14) Uani d . 1 1 . .
    Br Br1 0.50492(10) 0.14733(3) 0.57070(9) 0.0528(3) Uani d . 1 1 . .
loop_
    _atom_site_aniso_label
    _atom_site_aniso_U_11
    _atom_site_aniso_U_22
    _atom_site_aniso_U_33
    _atom_site_aniso_U_12
    _atom_site_aniso_U_13
    _atom_site_aniso_U_23
    C1 0.038(3) 0.034(3) 0.041(4) -0.001(3) 0.000(3) -0.002(3)
    C2 0.057(4) 0.031(3) 0.041(4) -0.001(3) 0.000(3) 0.003(3)
    C3 0.039(3) 0.038(3) 0.028(3) -0.005(2) -0.009(2) 0.008(3)
    C4 0.033(3) 0.032(3) 0.034(3) -0.005(2) 0.000(2) 0.003(3)
    C5 0.030(3) 0.034(3) 0.030(3) 0.001(2) -0.001(2) 0.006(3)
    C6 0.028(3) 0.032(3) 0.036(3) 0.002(2) -0.001(2) 0.001(3)
    C7 0.038(3) 0.035(3) 0.043(4) -0.001(3) 0.004(3) 0.011(3)
    C8 0.044(4) 0.044(4) 0.047(4) 0.002(3) 0.008(3) 0.015(3)
    C9 0.044(4) 0.045(4) 0.034(3) 0.004(3) 0.004(3) 0.012(3)
    C10 0.034(3) 0.043(4) 0.032(3) 0.003(3) 0.003(2) 0.007(3)
    C11 0.048(4) 0.053(4) 0.024(3) 0.006(3) 0.000(3) 0.001(3)
    C12 0.055(4) 0.045(4) 0.034(4) -0.001(3) -0.003(3) -0.010(3)
    C13 0.068(5) 0.046(4) 0.051(4) 0.013(4) 0.007(4) 0.000(3)
    C14 0.087(6) 0.041(4) 0.056(5) -0.013(4) 0.006(4) 0.008(4)
    O1 0.063(3) 0.033(2) 0.041(3) -0.003(2) -0.005(2) 0.000(2)
    O2 0.043(2) 0.031(2) 0.032(2) -0.0022(18) -0.0017(18) 0.0054(18)
    O3 0.040(2) 0.052(3) 0.040(3) -0.008(2) -0.005(2) 0.006(2)
    O4 0.079(4) 0.033(2) 0.048(3) -0.008(2) -0.011(3) 0.000(2)
    Br1 0.0432(4) 0.0606(5) 0.0542(5) -0.0072(3) 0.0085(3) 0.0069(4)
_geom_special_details
;
 All esds (except the esd in the dihedral angle between two l.s. planes)
 are estimated using the full covariance matrix.  The cell esds are taken
 into account individually in the estimation of esds in distances, angles
 and torsion angles; correlations between esds in cell parameters are only
 used when they are defined by crystal symmetry.  An approximate (isotropic)
 treatment of cell esds is used for estimating esds involving l.s. planes.
;
loop_
    _geom_bond_atom_site_label_1
    _geom_bond_atom_site_label_2
    _geom_bond_site_symmetry_2
    _geom_bond_distance
    _geom_bond_publ_flag
    C1 O1 . 1.362(8) ?
    C1 C12 . 1.388(10) ?
    C1 C5 . 1.399(9) ?
    C2 O1 . 1.444(8) ?
    C2 C14 . 1.526(9) ?
    C2 C13 . 1.533(11) ?
    C2 C3 . 1.540(9) ?
    C3 C4 . 1.538(8) ?
    C3 Br1 . 1.962(7) ?
    C3 H3 . 0.9800 ?
    C4 O3 . 1.424(7) ?
    C4 C5 . 1.526(8) ?
    C4 H4 . 0.9800 ?
    C5 C6 . 1.381(8) ?
    C6 O2 . 1.372(7) ?
    C6 C10 . 1.404(9) ?
    C7 O4 . 1.220(8) ?
    C7 O2 . 1.376(7) ?
    C7 C8 . 1.435(10) ?
    C8 C9 . 1.336(10) ?
    C8 H8 . 0.9300 ?
    C9 C10 . 1.438(9) ?
    C9 H9 . 0.9300 ?
    C10 C11 . 1.391(9) ?
    C11 C12 . 1.375(10) ?
    C11 H11 . 0.9300 ?
    C12 H12 . 0.9300 ?
    C13 H13A . 0.9600 ?
    C13 H13B . 0.9600 ?
    C13 H13C . 0.9600 ?
    C14 H14A . 0.9600 ?
    C14 H14B . 0.9600 ?
    C14 H14C . 0.9600 ?
    O3 H3O . 0.81(2) ?
loop_
    _geom_angle_atom_site_label_1
    _geom_angle_atom_site_label_2
    _geom_angle_atom_site_label_3
    _geom_angle_site_symmetry_1
    _geom_angle_site_symmetry_3
    _geom_angle
    _geom_angle_publ_flag
    O1 C1 C12 . . 116.1(6) ?
    O1 C1 C5 . . 122.9(6) ?
    C12 C1 C5 . . 121.0(6) ?
    O1 C2 C14 . . 104.7(6) ?
    O1 C2 C13 . . 108.3(6) ?
    C14 C2 C13 . . 109.6(6) ?
    O1 C2 C3 . . 109.9(5) ?
    C14 C2 C3 . . 112.5(6) ?
    C13 C2 C3 . . 111.5(6) ?
    C4 C3 C2 . . 113.3(5) ?
    C4 C3 Br1 . . 105.9(4) ?
    C2 C3 Br1 . . 111.6(4) ?
    C4 C3 H3 . . 108.6 ?
    C2 C3 H3 . . 108.6 ?
    Br1 C3 H3 . . 108.6 ?
    O3 C4 C5 . . 106.5(5) ?
    O3 C4 C3 . . 111.7(5) ?
    C5 C4 C3 . . 109.4(5) ?
    O3 C4 H4 . . 109.7 ?
    C5 C4 H4 . . 109.7 ?
    C3 C4 H4 . . 109.7 ?
    C6 C5 C1 . . 117.1(5) ?
    C6 C5 C4 . . 120.9(5) ?
    C1 C5 C4 . . 122.0(5) ?
    O2 C6 C5 . . 116.7(5) ?
    O2 C6 C10 . . 120.2(5) ?
    C5 C6 C10 . . 123.1(6) ?
    O4 C7 O2 . . 116.1(6) ?
    O4 C7 C8 . . 126.6(6) ?
    O2 C7 C8 . . 117.3(6) ?
    C9 C8 C7 . . 121.6(6) ?
    C9 C8 H8 . . 119.2 ?
    C7 C8 H8 . . 119.2 ?
    C8 C9 C10 . . 120.6(6) ?
    C8 C9 H9 . . 119.7 ?
    C10 C9 H9 . . 119.7 ?
    C11 C10 C6 . . 117.7(6) ?
    C11 C10 C9 . . 124.5(6) ?
    C6 C10 C9 . . 117.8(6) ?
    C12 C11 C10 . . 120.5(6) ?
    C12 C11 H11 . . 119.7 ?
    C10 C11 H11 . . 119.7 ?
    C11 C12 C1 . . 120.5(6) ?
    C11 C12 H12 . . 119.7 ?
    C1 C12 H12 . . 119.7 ?
    C2 C13 H13A . . 109.5 ?
    C2 C13 H13B . . 109.5 ?
    H13A C13 H13B . . 109.5 ?
    C2 C13 H13C . . 109.5 ?
    H13A C13 H13C . . 109.5 ?
    H13B C13 H13C . . 109.5 ?
    C2 C14 H14A . . 109.5 ?
    C2 C14 H14B . . 109.5 ?
    H14A C14 H14B . . 109.5 ?
    C2 C14 H14C . . 109.5 ?
    H14A C14 H14C . . 109.5 ?
    H14B C14 H14C . . 109.5 ?
    C1 O1 C2 . . 118.1(5) ?
    C6 O2 C7 . . 122.5(5) ?
    C4 O3 H3O . . 107(6) ?
loop_
    _geom_torsion_atom_site_label_1
    _geom_torsion_atom_site_label_2
    _geom_torsion_atom_site_label_3
    _geom_torsion_atom_site_label_4
    _geom_torsion_site_symmetry_1
    _geom_torsion_site_symmetry_2
    _geom_torsion_site_symmetry_3
    _geom_torsion_site_symmetry_4
    _geom_torsion
    _geom_torsion_publ_flag
    O1 C2 C3 C4 . . . . 56.8(7) ?
    C14 C2 C3 C4 . . . . 173.0(6) ?
    C13 C2 C3 C4 . . . . -63.4(7) ?
    O1 C2 C3 Br1 . . . . -62.7(6) ?
    C14 C2 C3 Br1 . . . . 53.5(7) ?
    C13 C2 C3 Br1 . . . . 177.1(5) ?
    C2 C3 C4 O3 . . . . 76.8(6) ?
    Br1 C3 C4 O3 . . . . -160.5(4) ?
    C2 C3 C4 C5 . . . . -40.8(7) ?
    Br1 C3 C4 C5 . . . . 81.9(5) ?
    O1 C1 C5 C6 . . . . 176.0(6) ?
    C12 C1 C5 C6 . . . . -2.3(9) ?
    O1 C1 C5 C4 . . . . -3.7(9) ?
    C12 C1 C5 C4 . . . . 178.1(6) ?
    O3 C4 C5 C6 . . . . 74.4(7) ?
    C3 C4 C5 C6 . . . . -164.7(5) ?
    O3 C4 C5 C1 . . . . -105.9(6) ?
    C3 C4 C5 C1 . . . . 14.9(8) ?
    C1 C5 C6 O2 . . . . -177.6(5) ?
    C4 C5 C6 O2 . . . . 2.1(8) ?
    C1 C5 C6 C10 . . . . 3.1(9) ?
    C4 C5 C6 C10 . . . . -177.3(6) ?
    O4 C7 C8 C9 . . . . 178.5(7) ?
    O2 C7 C8 C9 . . . . -1.5(10) ?
    C7 C8 C9 C10 . . . . 0.1(10) ?
    O2 C6 C10 C11 . . . . 178.3(5) ?
    C5 C6 C10 C11 . . . . -2.3(9) ?
    O2 C6 C10 C9 . . . . -0.7(9) ?
    C5 C6 C10 C9 . . . . 178.6(6) ?
    C8 C9 C10 C11 . . . . -178.0(7) ?
    C8 C9 C10 C6 . . . . 1.0(9) ?
    C6 C10 C11 C12 . . . . 0.8(10) ?
    C9 C10 C11 C12 . . . . 179.8(7) ?
    C10 C11 C12 C1 . . . . -0.1(11) ?
    O1 C1 C12 C11 . . . . -177.4(6) ?
    C5 C1 C12 C11 . . . . 0.9(11) ?
    C12 C1 O1 C2 . . . . -161.8(6) ?
    C5 C1 O1 C2 . . . . 19.9(9) ?
    C14 C2 O1 C1 . . . . -166.3(6) ?
    C13 C2 O1 C1 . . . . 76.9(7) ?
    C3 C2 O1 C1 . . . . -45.2(8) ?
    C5 C6 O2 C7 . . . . 179.9(5) ?
    C10 C6 O2 C7 . . . . -0.7(8) ?
    O4 C7 O2 C6 . . . . -178.2(6) ?
    C8 C7 O2 C6 . . . . 1.8(8) ?
loop_
    _geom_hbond_atom_site_label_D
    _geom_hbond_atom_site_label_H
    _geom_hbond_atom_site_label_A
    _geom_hbond_site_symmetry_A
    _geom_hbond_distance_DH
    _geom_hbond_distance_HA
    _geom_hbond_distance_DA
    _geom_hbond_angle_DHA
    O3 H3O O4 3_556 0.81(2) 1.95(3) 2.734(7) 162(8)
data_Global
_journal_date_recd_electronic     2017-02-13
_journal_date_accepted     2017-02-20
_journal_name_full     'Acta Crystallographica, Section E'
_journal_year     2017
_journal_volume     73
_journal_issue      3
_journal_page_first     453
_journal_page_last     455
_journal_paper_category     GO
_journal_paper_doi     10.1107/S2056989017002808
_journal_coeditor_code     SU5353
_publ_contact_author_name     'Rahman Mustafizur A. F. M.'
_publ_contact_author_address
;
Department of Applied
Chemistry & Chemical Engineering
University of Dhaka, Dhaka
Dhaka-100
Bangladesh
;
_publ_contact_author_email     'mustafizacce@du.ac.bd'
_publ_contact_author_fax     '88029667222'
_publ_contact_author_phone     '88029661900'
_publ_section_title
;
Crystal structure of a photobiologically active brominated angular
pyranocoumarin: bromo-hydroxy-seselin
;
_publ_section_title_footnote     .
loop_
    _publ_author_name
    _publ_author_address
    'Bauri, A. K.'
;
Bio-Organic Division
Bhabha Atomic Research Centre
Trombay
Mumbai 400 085
India
;
    'Foro, Sabine'
;
Institute of Materials Science
Darmstadt University of Technology
Alarich-Weiss-Strasse 2
D-64287 Darmstadt
Germany
;
    'Rahman, A. F. M. Mustafizur'
;
Department of Applied
Chemistry & Chemical Engineering
University of Dhaka, Dhaka
Dhaka-1000
Bangladesh
;
_publ_section_synopsis
;
The title compound, is a brominated product of seselin
[8,8-dimethyl-2<i>H</i>,8<i>H</i>-pyrano[2,3-<i>f</i>]chromen-2-one], a photo
biologically active compound.
;
