# Supplementary material for: Crystal structure of a photobiologically active brominated angular pyran­ocoumarin: bromo-hy­droxy-seselin
Source: Acta Crystallogr E Crystallogr Commun. 2017 Feb 28;73(Pt 3):453–5. doi: 10.1107/S2056989017002808 (PMC5347075; doi:10.1107/S2056989017002808)
Supplement: Supplementary file 2 [file e-73-00453-Isup2.hkl]

# 
# h,k,l, Fc-squared, Fo-squared, sigma(Fo-squared) and status flag 
# 
data_I
_shelx_title ' 1202 (AKB-5) P21/N' 
_shelx_refln_list_code          4 
_shelx_F_calc_maximum      224.48 
_exptl_crystal_F_000       656.00 
_reflns_d_resolution_high  0.8301 
 
loop_ 
 _symmetry_equiv_pos_as_xyz 
 'x, y, z' 
 '-x+1/2, y+1/2, -z+1/2' 
 '-x, -y, -z' 
 'x-1/2, -y-1/2, z-1/2' 
 
_cell_length_a     6.9573 
_cell_length_b    23.4650 
_cell_length_c     8.3435 
_cell_angle_alpha  90.000 
_cell_angle_beta  100.790 
_cell_angle_gamma  90.000 
 
_shelx_F_squared_multiplier     1.000 
 
loop_ 
 _refln_index_h 
 _refln_index_k 
 _refln_index_l 
 _refln_F_squared_calc 
 _refln_F_squared_meas 
 _refln_F_squared_sigma 
 _refln_observed_status 
   2   0   0     2005.42     2375.73     72.55 o 
   4   0   0     9289.50     9266.34     29.94 o 
   6   0   0     2419.11     2378.61     21.34 o 
   8   0   0      291.72      291.01     14.74 o 
   1   1   0      349.67      354.72      5.72 o 
   2   1   0     3673.36     4153.08      8.44 o 
   3   1   0     4406.09     4503.90     10.18 o 
   4   1   0      115.91      133.18      2.55 o 
   5   1   0      628.41      586.34      5.80 o 
   6   1   0        9.59       35.69      4.55 o 
   7   1   0      348.86      338.52      9.48 o 
   8   1   0        0.51       10.06     12.56 o 
   1   2   0     5350.55     5414.01     21.77 o 
   2   2   0     6509.48     6956.59     38.95 o 
   3   2   0     3285.80     3708.80     14.61 o 
   4   2   0      506.23      492.90      3.78 o 
   5   2   0      297.50      306.57      4.40 o 
   6   2   0      156.53      148.30      5.63 o 
   7   2   0       54.31       83.74      6.78 o 
   8   2   0       25.16       19.32     13.98 o 
   1   3   0    11804.32    12027.42    405.95 o 
   2   3   0     2519.24     2803.78     28.49 o 
   3   3   0     2654.77     2839.19     12.92 o 
   4   3   0        0.22       11.52      2.32 o 
   5   3   0     2778.12     2631.10     25.54 o 
   6   3   0       20.09       29.11      5.29 o 
   7   3   0      901.89      927.60     19.60 o 
   8   3   0        5.20       14.12     14.06 o 
   0   4   0    17030.74    16261.39     61.14 o 
   1   4   0     2672.54     2754.50     18.86 o 
   2   4   0    10672.44    10417.93     59.62 o 
   3   4   0        6.46       13.74      1.81 o 
   4   4   0     1524.72     1433.84     23.64 o 
   5   4   0        1.21       10.60      4.40 o 
   6   4   0     1030.38     1044.74     23.88 o 
   7   4   0       11.30       24.59      6.75 o 
   8   4   0      233.51      257.48     15.25 o 
   1   5   0      110.61      173.98      5.10 o 
   2   5   0      571.34      558.71      5.62 o 
   3   5   0      164.99      174.27      4.71 o 
   4   5   0       34.78       35.92      2.77 o 
   5   5   0       37.09       27.56      4.51 o 
   6   5   0       40.76       66.20      5.48 o 
   7   5   0       59.35       67.71      7.69 o 
   8   5   0       76.74       87.64     14.76 o 
   0   6   0      465.39      492.83      2.45 o 
   1   6   0       79.31       77.85      3.29 o 
   2   6   0     2226.56     2160.58      4.45 o 
   3   6   0      155.77      163.83      2.30 o 
   4   6   0     3023.45     2760.92      9.02 o 
   5   6   0      191.35      203.88      8.63 o 
   6   6   0      595.40      618.83     14.18 o 
   7   6   0        5.63       16.10      6.15 o 
   8   6   0      193.53      197.73     15.42 o 
   1   7   0    21186.73    20114.86     51.71 o 
   2   7   0      324.73      320.04      5.67 o 
   3   7   0     5490.37     5805.85     50.37 o 
   4   7   0      120.42      147.85      8.21 o 
   5   7   0     3678.70     3398.33    100.68 o 
   6   7   0       15.46       21.23      5.28 o 
   7   7   0      313.37      353.28     13.75 o 
   0   8   0      986.37      965.73     19.81 o 
   1   8   0      591.48      586.01      7.73 o 
   2   8   0     1983.13     1902.88      5.20 o 
   3   8   0       21.85       34.23      2.11 o 
   4   8   0      275.34      271.56      5.02 o 
   5   8   0      170.88      189.36     11.20 o 
   6   8   0      186.78      174.98      4.77 o 
   7   8   0       40.96       51.82     15.89 o 
   1   9   0     7244.57     7511.04     29.79 o 
   2   9   0      193.04      170.24      2.98 o 
   3   9   0      481.21      509.38      7.57 o 
   4   9   0      537.40      574.81     17.14 o 
   5   9   0      514.50      512.36      6.75 o 
   6   9   0       58.82       65.55      6.17 o 
   7   9   0      219.57      217.92      8.42 o 
   0  10   0     1064.57     1008.79     15.89 o 
   1  10   0       71.73       94.52      3.41 o 
   2  10   0     3582.47     3484.16     30.10 o 
   3  10   0        4.91        8.72      2.46 o 
   4  10   0     3706.80     3518.58     98.80 o 
   5  10   0        2.89        7.64      5.17 o 
   6  10   0      484.57      497.89      7.20 o 
   7  10   0        8.40       18.13      7.74 o 
   1  11   0     7743.22     7297.84     36.74 o 
   2  11   0        5.38        7.17      2.33 o 
   3  11   0      686.05      665.69     12.13 o 
   4  11   0       68.26      102.38      4.82 o 
   5  11   0      983.27      878.90      9.95 o 
   6  11   0        0.10        1.50      5.80 o 
   7  11   0      140.03      140.48      6.17 o 
   0  12   0      776.87      859.93     17.50 o 
   1  12   0      266.28      392.00      2.94 o 
   2  12   0       81.38       95.63      3.71 o 
   3  12   0      314.06      341.97      8.00 o 
   4  12   0        3.85        5.55      4.56 o 
   5  12   0       13.27       12.30      5.09 o 
   6  12   0       36.63       26.29      6.01 o 
   7  12   0       37.26       50.27      6.12 o 
   1  13   0     1568.07     1409.16     11.73 o 
   2  13   0      156.85      150.23      4.37 o 
   3  13   0     4234.31     4190.79    135.82 o 
   4  13   0      287.89      299.74      8.94 o 
   5  13   0      169.59      170.59      6.00 o 
   6  13   0       60.79       70.04      6.08 o 
   7  13   0      420.93      420.03      7.92 o 
   0  14   0     2718.41     2687.48     17.97 o 
   1  14   0      395.76      409.97      5.62 o 
   2  14   0     2956.22     2646.81     26.63 o 
   3  14   0       96.28      100.56      8.09 o 
   4  14   0     1387.14     1322.89     44.78 o 
   5  14   0       47.81       40.22      5.76 o 
   6  14   0      869.81      855.52     42.00 o 
   7  14   0       37.22       52.18      7.49 o 
   1  15   0     1076.45      957.98      9.65 o 
   2  15   0       45.47       42.17      7.63 o 
   3  15   0        6.38        5.66      4.05 o 
   4  15   0       29.62       34.79      4.96 o 
   5  15   0       23.49       16.46      5.30 o 
   6  15   0        4.68        8.53      6.13 o 
   0  16   0     2111.73     1950.76     33.50 o 
   1  16   0      119.82      101.96      3.18 o 
   2  16   0     1187.10     1160.76     23.79 o 
   3  16   0      154.15      151.32      7.99 o 
   4  16   0     1647.80     1679.65     14.32 o 
   6  16   0        6.05        3.94      8.37 o 
   1  17   0      944.54      885.69      7.74 o 
   2  17   0      453.89      448.56     18.68 o 
   3  17   0     1292.38     1248.64     12.54 o 
   4  17   0     1131.09     1148.88     13.04 o 
   5  17   0      364.68      347.28     10.35 o 
   6  17   0       38.58       22.85      9.28 o 
   0  18   0     2232.19     2115.04     12.30 o 
   1  18   0       67.92       80.43      4.88 o 
   2  18   0        7.47        7.41      6.92 o 
   3  18   0      300.85      300.67      9.53 o 
   4  18   0      999.20      984.31     12.68 o 
   5  18   0        2.80       -3.54     10.64 o 
   6  18   0       11.69        9.14     11.76 o 
   1  19   0       39.62       41.00      5.02 o 
   2  19   0      291.10      258.44     14.32 o 
   3  19   0      586.94      566.83     10.98 o 
   4  19   0      311.76      291.31     11.23 o 
   5  19   0        1.00        4.00      9.53 o 
   6  19   0       37.02       33.19     10.62 o 
   0  20   0     1202.80     1191.61     11.23 o 
   1  20   0      118.52       97.51      5.41 o 
   2  20   0     1331.71     1227.15     11.92 o 
   3  20   0       71.62       73.28      9.75 o 
   4  20   0      276.60      276.87     10.51 o 
   5  20   0      101.16      111.76     12.07 o 
   1  21   0      277.70      263.46      6.69 o 
   2  21   0       30.70       45.06      9.16 o 
   3  21   0      642.42      667.07     11.91 o 
   4  21   0        0.20       -4.77     10.91 o 
   5  21   0      250.65      243.82     11.08 o 
   0  22   0        0.32       14.24      8.00 o 
   1  22   0      100.09      112.75      6.59 o 
   2  22   0       46.27       56.05      9.66 o 
   3  22   0       31.38       45.26      9.37 o 
   4  22   0        0.10       -0.98     10.09 o 
   5  22   0        0.86        0.24     12.68 o 
   1  23   0      346.93      354.53      7.04 o 
   2  23   0       26.95       32.65      9.25 o 
   3  23   0      479.13      521.65     12.72 o 
   4  23   0       40.86       46.33     11.26 o 
   0  24   0      426.64      452.28     11.30 o 
   1  24   0        6.64        7.97      6.16 o 
   2  24   0      320.99      349.98     12.41 o 
   3  24   0       33.48       44.31      9.83 o 
   4  24   0       30.50       31.06     11.58 o 
   1  25   0        8.67       32.35     10.40 o 
   2  25   0        0.62       11.00     10.44 o 
   3  25   0       10.01       24.14     12.31 o 
   0  26   0       12.79       19.56     10.94 o 
   1  26   0        2.01       29.50     11.43 o 
   2  26   0        1.10       10.44     10.09 o 
   3  26   0        0.57        8.80     11.67 o 
   1  27   0      334.92      388.75     12.51 o 
   2  27   0        0.04       16.92     12.15 o 
   0  28   0       69.74       80.95     13.12 o 
   1  28   0        4.26       29.35     10.19 o 
  -7   0   1      839.85      961.11     17.04 o 
  -5   0   1     3114.12     2850.55     11.29 o 
  -3   0   1    21802.34    21584.76     92.51 o 
  -1   0   1     4586.64     4534.85      8.32 o 
   1   0   1    29710.13    29722.49     74.88 o 
   3   0   1     3455.46     3211.81      9.46 o 
   5   0   1      533.55      479.46     10.93 o 
   7   0   1      578.89      575.75     15.15 o 
  -8   1   1      118.44      136.47      8.27 o 
  -7   1   1        5.74       20.48      5.03 o 
  -6   1   1      693.44      647.10      5.71 o 
  -5   1   1       71.22       55.58      4.13 o 
  -4   1   1      183.82      245.04      4.34 o 
  -3   1   1      107.69      136.99      2.14 o 
  -2   1   1    50391.89    50069.14    149.98 o 
  -1   1   1      101.50      141.80      2.13 o 
   0   1   1      467.70      610.02     15.13 o 
   1   1   1      656.96      698.15      3.76 o 
   2   1   1     3511.60     3827.74     17.89 o 
   3   1   1      856.25      966.26      5.62 o 
   4   1   1     3564.94     3578.36     18.69 o 
   5   1   1      249.56      237.98      6.83 o 
   6   1   1      357.36      332.04      8.61 o 
   7   1   1      269.94      262.41      9.84 o 
   8   1   1       64.70       60.25      9.91 o 
  -8   2   1       12.39       34.54     10.87 o 
  -7   2   1       99.87      103.67      6.18 o 
  -6   2   1        3.29        5.38      4.20 o 
  -5   2   1        2.84        3.54      2.83 o 
  -4   2   1    10037.52    10474.86     26.87 o 
  -3   2   1     2827.11     2850.68      6.44 o 
  -2   2   1      793.94     1004.37      8.45 o 
  -1   2   1      160.06      211.22      7.93 o 
   0   2   1     9202.06     9804.61    129.53 o 
   1   2   1     2705.98     2796.12     31.46 o 
   2   2   1     4714.82     4986.16     30.99 o 
   3   2   1      256.78      257.68      5.26 o 
   4   2   1     1006.15      937.94      5.69 o 
   5   2   1      272.48      282.67      7.18 o 
   6   2   1      327.32      333.97      8.94 o 
   7   2   1       38.75       40.62      8.77 o 
   8   2   1      105.39       97.96     10.01 o 
  -8   3   1      450.27      436.53     12.95 o 
  -7   3   1       19.36       37.77      6.01 o 
  -6   3   1      477.24      477.10      5.45 o 
  -5   3   1      128.98      149.21      3.88 o 
  -4   3   1     9008.40     9047.89     46.80 o 
  -3   3   1       92.06      132.71      3.42 o 
  -2   3   1     2058.11     2020.17      9.57 o 
  -1   3   1       18.48       32.63      1.22 o 
   0   3   1    21182.51    20129.08    816.07 o 
   1   3   1      959.90      993.86     16.59 o 
   2   3   1     7190.59     7382.59     38.01 o 
   3   3   1     1445.63     1547.28     16.93 o 
   4   3   1     2678.85     2681.49     21.06 o 
   5   3   1      154.93      150.74      6.59 o 
   6   3   1      732.72      673.89      9.64 o 
   7   3   1       91.01       92.69      8.74 o 
  -8   4   1       16.95       51.09     15.19 o 
  -7   4   1      829.94      864.64     10.17 o 
  -6   4   1      161.78      138.79      4.51 o 
  -5   4   1     1307.31     1228.74     10.49 o 
  -4   4   1       88.53      101.97      4.12 o 
  -3   4   1     7705.07     7691.03     24.01 o 
  -2   4   1      242.27      257.17      3.28 o 
  -1   4   1     3784.07     3781.41     36.21 o 
   0   4   1     7748.37     8609.52    400.23 o 
   1   4   1     1917.95     2215.30      6.49 o 
   2   4   1      644.28      689.17      4.02 o 
   3   4   1     4941.55     4662.65     22.56 o 
   4   4   1       61.06       62.39      2.48 o 
   5   4   1     1245.55     1173.70      6.55 o 
   6   4   1      884.13      891.15     11.02 o 
   7   4   1       74.94       87.81      8.60 o 
  -8   5   1       12.04       13.75     10.01 o 
  -7   5   1        0.83       13.25      7.43 o 
  -6   5   1       64.96       64.95      4.33 o 
  -5   5   1      670.20      611.02      5.37 o 
  -4   5   1       92.12       94.01      3.50 o 
  -3   5   1     1786.97     1822.64     18.81 o 
  -2   5   1     1515.59     1600.39     14.66 o 
  -1   5   1      771.86      902.58     19.60 o 
   0   5   1     1412.97     1455.08      6.13 o 
   1   5   1     5217.66     4935.12      9.95 o 
   2   5   1       71.22       83.47      1.88 o 
   3   5   1     2355.91     2528.40     15.38 o 
   4   5   1       55.23       78.38      2.51 o 
   5   5   1      399.29      412.07      7.50 o 
   6   5   1      152.10      143.97      8.03 o 
   7   5   1      329.41      317.43      9.80 o 
  -8   6   1        0.34       20.02      8.82 o 
  -7   6   1      519.59      512.80     20.46 o 
  -6   6   1       73.60       78.91      5.17 o 
  -5   6   1      512.82      504.35      5.10 o 
  -4   6   1       42.10       60.53      2.72 o 
  -3   6   1     5907.88     6019.07     38.38 o 
  -2   6   1      300.18      248.27      3.87 o 
  -1   6   1     7950.30     8058.68     69.06 o 
   0   6   1        7.72       11.40      1.42 o 
   1   6   1     5508.62     5156.99      7.11 o 
   2   6   1      725.10      733.47     10.75 o 
   3   6   1     4973.21     5099.50     25.49 o 
   4   6   1      131.56      108.26      2.86 o 
   5   6   1      272.11      262.93      7.24 o 
   6   6   1      338.97      330.07      9.06 o 
   7   6   1      840.29      769.40     11.08 o 
  -8   7   1      447.94      503.61     35.10 o 
  -7   7   1       45.47       54.76      7.46 o 
  -6   7   1     1123.24     1116.29      8.77 o 
  -5   7   1      302.67      319.10      4.57 o 
  -4   7   1     5114.79     4792.10     63.43 o 
  -3   7   1      325.53      344.42     11.18 o 
  -2   7   1     2753.95     2587.22     14.99 o 
  -1   7   1       62.74       67.15      3.57 o 
   0   7   1     7737.31     7402.13     31.39 o 
   1   7   1      441.41      445.60      1.94 o 
   2   7   1     4079.50     4055.44     27.08 o 
   3   7   1      162.48      185.34      7.15 o 
   4   7   1     1583.23     1453.27     21.69 o 
   5   7   1       18.04       24.46      3.69 o 
   6   7   1      547.68      500.82     20.45 o 
   7   7   1       31.51       37.74      8.34 o 
  -8   8   1       60.94       75.41     14.38 o 
  -7   8   1      158.45      150.55      8.23 o 
  -6   8   1       11.07       25.14      8.17 o 
  -5   8   1      476.83      455.21     20.15 o 
  -4   8   1        4.46       18.61      3.60 o 
  -3   8   1      686.03      634.45      9.60 o 
  -2   8   1       37.38       37.33      1.40 o 
  -1   8   1     1093.66     1042.47     11.36 o 
   0   8   1      730.69      703.94     11.28 o 
   1   8   1     1626.18     1576.59      8.96 o 
   2   8   1      510.71      527.59     13.52 o 
   3   8   1     1427.02     1372.77     21.28 o 
   4   8   1      857.34      787.00      6.86 o 
   5   8   1       82.76       86.47      5.02 o 
   6   8   1      162.05      179.01     12.12 o 
   7   8   1      114.80       91.82     14.31 o 
  -7   9   1        4.44       22.04      8.23 o 
  -6   9   1      190.83      188.35      9.77 o 
  -5   9   1      643.67      584.02      9.88 o 
  -4   9   1     1434.82     1402.16     11.05 o 
  -3   9   1      889.11      894.12     15.90 o 
  -2   9   1       12.95       15.84      1.20 o 
  -1   9   1     1482.95     1537.95     21.16 o 
   0   9   1      717.22      775.00     16.20 o 
   1   9   1     3770.97     3527.85     14.28 o 
   2   9   1     1850.25     1865.49      6.10 o 
   3   9   1      219.89      193.99      3.76 o 
   4   9   1      211.79      205.87      4.47 o 
   5   9   1      807.68      804.61     27.30 o 
   6   9   1       50.63       42.42     11.86 o 
   7   9   1      107.28       94.30     13.53 o 
  -7  10   1      628.74      624.09      9.19 o 
  -6  10   1        2.65        7.20      9.21 o 
  -5  10   1      762.08      717.00     10.40 o 
  -4  10   1       67.44       70.04      6.27 o 
  -3  10   1     3189.83     2924.95     12.76 o 
  -2  10   1      255.96      227.75      2.67 o 
  -1  10   1    17477.49    18206.88    194.02 o 
   0  10   1       29.74       40.82      2.84 o 
   1  10   1     2853.57     2574.29     14.66 o 
   2  10   1      210.12      220.25      3.28 o 
   3  10   1     2856.54     2716.44     45.44 o 
   4  10   1      213.86      224.89      5.64 o 
   5  10   1     1926.62     1858.78     47.20 o 
   6  10   1       28.28       36.37      5.71 o 
   7  10   1      326.43      287.88     14.83 o 
  -7  11   1       18.97       24.24     11.88 o 
  -6  11   1      688.97      668.13     17.44 o 
  -5  11   1      529.61      498.61      9.50 o 
  -4  11   1     1559.18     1480.05     11.36 o 
  -3  11   1       90.20       78.05      3.46 o 
  -2  11   1     1371.89     1284.35     17.94 o 
  -1  11   1     3579.84     4012.32     13.80 o 
   0  11   1      658.62      540.76      6.48 o 
   1  11   1       93.87      158.60      2.06 o 
   2  11   1     2309.72     2236.77     27.14 o 
   3  11   1     1528.36     1539.26     17.31 o 
   4  11   1      389.52      356.59      5.21 o 
   5  11   1      144.73      171.51     13.72 o 
   6  11   1      107.73       99.80      9.63 o 
   7  11   1       64.22       68.93     12.59 o 
  -7  12   1        1.73        0.13     10.43 o 
  -6  12   1        1.49        4.47      6.29 o 
  -5  12   1      209.02      197.24      6.01 o 
  -4  12   1       59.72       72.65      4.98 o 
  -3  12   1       24.04       20.90      3.40 o 
  -2  12   1     1206.86     1155.99     19.80 o 
  -1  12   1      283.05      279.15      2.52 o 
   0  12   1      123.41      110.90      3.96 o 
   1  12   1      789.43      853.87     15.63 o 
   2  12   1     2270.65     2217.02     50.56 o 
   3  12   1      140.10      135.09      7.15 o 
   4  12   1      556.56      514.43      9.01 o 
   5  12   1       41.69       45.41     15.01 o 
   6  12   1      229.46      222.89      9.62 o 
   7  12   1        0.85        3.30     14.22 o 
  -7  13   1       36.10       31.87     11.45 o 
  -6  13   1      366.65      367.98     13.74 o 
  -5  13   1      127.99      104.24      5.95 o 
  -4  13   1     1053.91     1068.61     57.36 o 
  -3  13   1      229.76      197.56      9.27 o 
  -2  13   1     2391.81     2342.23      8.15 o 
  -1  13   1        8.41       13.18      2.05 o 
   0  13   1     4918.69     4743.89     31.80 o 
   1  13   1        3.67       19.06      3.24 o 
   2  13   1      533.23      468.53     13.36 o 
   3  13   1      485.00      459.12     11.69 o 
   4  13   1     2333.32     2208.24     33.38 o 
   5  13   1        6.24       16.78     12.58 o 
   6  13   1      158.77      151.28      8.74 o 
   7  13   1       30.05       44.09     14.43 o 
  -7  14   1      233.94      248.48      8.40 o 
  -6  14   1       29.81       32.61      6.83 o 
  -5  14   1      743.91      701.80     32.32 o 
  -4  14   1      202.71      206.42      5.73 o 
  -3  14   1     1863.61     1486.48     97.82 o 
  -2  14   1      868.89      824.92     18.65 o 
  -1  14   1     3399.40     3302.87     35.76 o 
   0  14   1        6.15       33.49      6.36 o 
   1  14   1     2743.70     2669.50      9.00 o 
   2  14   1       60.03       53.30      9.27 o 
   3  14   1      380.10      321.47      7.60 o 
   4  14   1       38.95       49.22      4.95 o 
   5  14   1      765.19      749.74      7.61 o 
   6  14   1        0.38       -2.78      8.31 o 
  -7  15   1       74.29       85.71      8.17 o 
  -6  15   1       25.16       25.83      6.60 o 
  -5  15   1       19.40       18.30      5.60 o 
  -4  15   1      449.42      395.82     20.17 o 
  -3  15   1      111.17      101.56      6.29 o 
  -2  15   1       89.80       78.48      3.67 o 
  -1  15   1      409.79      450.48      5.33 o 
   0  15   1       50.16       70.84      2.48 o 
   1  15   1       10.61       21.54      4.69 o 
   2  15   1       88.96       92.96      6.36 o 
   3  15   1      638.53      629.18      9.49 o 
   4  15   1      204.28      178.62      8.33 o 
   5  15   1      138.57      132.38      9.27 o 
   6  15   1        8.95        1.23      9.77 o 
  -6  16   1       51.81       53.98      6.84 o 
  -5  16   1      222.45      224.66     27.76 o 
  -4  16   1      410.52      399.73     19.89 o 
  -3  16   1      294.52      268.67     42.49 o 
  -2  16   1       34.18       40.33     11.44 o 
  -1  16   1      427.91      426.54      5.49 o 
   0  16   1      529.75      540.60      5.61 o 
   1  16   1      389.69      405.25      6.97 o 
   2  16   1      594.30      586.04      8.49 o 
   3  16   1      261.33      264.08      8.25 o 
   4  16   1      185.87      176.31      8.75 o 
   5  16   1      220.18      194.25      9.11 o 
   6  16   1      121.02      118.19     10.55 o 
  -6  17   1      916.44      917.66     15.13 o 
  -5  17   1       72.43       86.16     10.85 o 
  -4  17   1      275.90      296.59     10.68 o 
  -3  17   1       18.63       22.12      5.98 o 
  -2  17   1     1963.43     1969.24      9.92 o 
  -1  17   1       71.54       55.72      4.64 o 
   0  17   1     2570.30     2539.89     32.05 o 
   1  17   1      359.57      355.16     10.51 o 
   2  17   1     2024.28     1967.81     13.18 o 
   3  17   1      153.36      132.76      7.55 o 
   4  17   1      465.03      446.52     10.75 o 
   5  17   1       98.94       94.06      9.52 o 
   6  17   1      274.06      248.54     10.23 o 
  -6  18   1      313.51      314.57     12.59 o 
  -5  18   1       62.63       73.39     10.64 o 
  -4  18   1       62.68       71.92      9.59 o 
  -3  18   1      869.90      753.99     94.25 o 
  -2  18   1      190.17      188.55      5.92 o 
  -1  18   1      174.14      167.14      5.40 o 
   0  18   1     2393.88     2542.23     24.02 o 
   1  18   1      458.71      444.15      5.74 o 
   2  18   1      289.80      307.88      8.75 o 
   3  18   1       76.82       68.07      8.24 o 
   4  18   1      585.74      555.74     10.64 o 
   5  18   1       75.91       82.06     10.58 o 
   6  18   1       35.54       36.52      9.66 o 
  -5  19   1       44.21       38.75      9.85 o 
  -4  19   1      110.03      108.07      9.61 o 
  -3  19   1      189.72      181.73      9.91 o 
  -2  19   1       28.44       28.67      8.42 o 
  -1  19   1       66.21       67.16      5.27 o 
   0  19   1     1888.08     2053.96     35.80 o 
   1  19   1      187.01      213.73      5.50 o 
   2  19   1      503.57      510.26     10.40 o 
   3  19   1      420.07      410.92     10.52 o 
   4  19   1      360.54      335.41      9.81 o 
   5  19   1       84.24       85.71     10.13 o 
  -5  20   1      474.81      517.08     13.95 o 
  -4  20   1        4.30       -6.79     10.38 o 
  -3  20   1      484.00      466.09     10.82 o 
  -2  20   1      125.77      128.88      6.77 o 
  -1  20   1      109.50      124.15      5.60 o 
   0  20   1      694.04      732.82      7.19 o 
   1  20   1     1742.05     1802.44     56.80 o 
   2  20   1      122.45      104.54      9.39 o 
   3  20   1      320.48      320.04     10.42 o 
   4  20   1        5.83        7.79      9.78 o 
   5  20   1       77.14       84.18      9.17 o 
  -5  21   1       21.67       11.86     11.80 o 
  -4  21   1      303.33      299.67     12.56 o 
  -3  21   1        4.22        5.15     10.11 o 
  -2  21   1      369.65      365.43     26.28 o 
  -1  21   1      651.85      633.36      7.73 o 
   0  21   1     1030.28      991.75     10.37 o 
   1  21   1        1.70       22.85      8.72 o 
   2  21   1      358.28      347.09     10.43 o 
   3  21   1       29.85       32.87      8.83 o 
   4  21   1       90.82      110.38     10.78 o 
   5  21   1        2.46       12.43     10.46 o 
  -5  22   1        3.28       -0.18     11.33 o 
  -4  22   1       35.87       31.70      9.96 o 
  -3  22   1       18.37       10.98     10.97 o 
  -2  22   1      152.75      122.29      6.68 o 
  -1  22   1       47.00       57.58      6.23 o 
   0  22   1       21.08       32.70      5.71 o 
   1  22   1        0.73       20.54      9.17 o 
   2  22   1      277.22      268.88     10.06 o 
   3  22   1        0.05       13.62     10.30 o 
   4  22   1        7.69       10.35      9.97 o 
  -4  23   1       93.45      101.42     12.21 o 
  -3  23   1       14.05        6.52      9.57 o 
  -2  23   1      293.94      303.58      8.16 o 
  -1  23   1       67.74       65.49      8.86 o 
   0  23   1      233.27      242.75      8.02 o 
   1  23   1      349.82      356.58     11.33 o 
   2  23   1        9.42       20.97      8.60 o 
   3  23   1       26.44       45.91     11.35 o 
   4  23   1      237.54      268.18     11.71 o 
  -4  24   1        7.65        5.42     12.39 o 
  -3  24   1      156.19      166.32     11.77 o 
  -2  24   1        4.64       13.07      9.34 o 
  -1  24   1      223.55      241.89      7.46 o 
   0  24   1        2.97       14.60      6.90 o 
   1  24   1      351.30      414.48     11.99 o 
   2  24   1        2.61       10.26      8.58 o 
   3  24   1      491.21      512.99     13.08 o 
   4  24   1        9.48       15.06     12.45 o 
  -3  25   1       44.15       48.82     10.96 o 
  -2  25   1       63.73       72.57     11.55 o 
  -1  25   1      137.87      163.67     22.92 o 
   0  25   1       99.02      103.53     10.36 o 
   1  25   1       82.01       94.06     11.39 o 
   2  25   1       21.63       39.91     10.29 o 
   3  25   1       76.51       91.49     10.56 o 
  -3  26   1       31.33       43.65     11.72 o 
  -2  26   1       12.15       23.91     11.31 o 
  -1  26   1      137.76      158.33     19.93 o 
   0  26   1       13.18       17.89     10.06 o 
   1  26   1       41.07       64.27     12.07 o 
   2  26   1       35.97       66.41     11.93 o 
  -2  27   1       78.29       81.88     12.28 o 
  -1  27   1       10.17       14.01     18.80 o 
   0  27   1       42.72       50.88     10.65 o 
   1  27   1        8.50       22.19     12.09 o 
   2  27   1      210.52      262.10     13.95 o 
   0  28   1       12.29       13.86     11.33 o 
  -8   0   2      269.96      260.81     12.54 o 
  -6   0   2      171.15      204.91      9.26 o 
  -4   0   2     4244.36     4236.74     58.90 o 
  -2   0   2      678.41      581.26     10.45 o 
   0   0   2      174.58      227.13      7.73 o 
   2   0   2     4769.23     4768.80     26.74 o 
   4   0   2     2737.04     2680.21     17.29 o 
   6   0   2      135.18      119.88     11.90 o 
  -8   1   2       49.77       72.05      7.97 o 
  -7   1   2      348.71      344.38      8.07 o 
  -6   1   2     1060.22     1044.65      8.46 o 
  -5   1   2     1703.17     1608.17      7.98 o 
  -4   1   2      721.78      760.22     10.00 o 
  -3   1   2      188.74      191.58      2.64 o 
  -2   1   2     3649.26     3781.44     27.40 o 
  -1   1   2     4069.80     4445.48     38.94 o 
   0   1   2    12961.31    13217.08     53.54 o 
   1   1   2     5072.74     5486.43     36.23 o 
   2   1   2     5915.82     6039.61     19.88 o 
   3   1   2       18.53       39.19      1.23 o 
   4   1   2     2041.85     2099.22     29.01 o 
   5   1   2       90.62       79.61      7.22 o 
   6   1   2      446.69      443.53      9.93 o 
   7   1   2       10.84       12.42      9.09 o 
  -8   2   2        1.20        3.55      7.43 o 
  -7   2   2      438.66      475.77      8.35 o 
  -6   2   2      750.03      779.03      6.89 o 
  -5   2   2      196.75      219.63      5.90 o 
  -4   2   2     1406.08     1558.76     14.36 o 
  -3   2   2     5586.85     5638.90     13.07 o 
  -2   2   2     2714.14     2777.91     16.76 o 
  -1   2   2     4333.10     4452.94     21.28 o 
   0   2   2        9.26       29.96      1.05 o 
   1   2   2     2048.30     2376.16     16.76 o 
   2   2   2      402.69      426.28      4.41 o 
   3   2   2     2770.21     2627.68     14.59 o 
   4   2   2       76.83       69.14      6.04 o 
   5   2   2     1003.78      977.65     12.31 o 
   6   2   2        4.66        4.86      7.82 o 
   7   2   2      596.40      616.64     27.10 o 
  -8   3   2       28.97       23.49      8.00 o 
  -7   3   2      530.50      521.29      8.40 o 
  -6   3   2     1356.21     1315.62     19.71 o 
  -5   3   2     1741.14     1640.09      7.13 o 
  -4   3   2      145.68      172.24      2.18 o 
  -3   3   2     3406.26     3572.20     23.11 o 
  -2   3   2     1853.54     1827.31      8.45 o 
  -1   3   2     6729.01     6930.04     71.68 o 
   0   3   2     3299.58     3415.61     19.42 o 
   1   3   2     4474.42     4482.99     46.72 o 
   2   3   2     3223.52     3283.57     12.56 o 
   3   3   2     2692.32     2767.69     15.51 o 
   4   3   2        8.34       12.07      3.11 o 
   5   3   2      286.85      217.01      7.65 o 
   6   3   2      263.01      250.78      8.71 o 
   7   3   2       59.52       63.64      9.99 o 
  -8   4   2       28.46       54.83     12.69 o 
  -7   4   2      281.15      301.70      7.53 o 
  -6   4   2     1823.51     1855.21     30.35 o 
  -5   4   2      305.66      325.00     10.24 o 
  -4   4   2      549.76      480.50      7.94 o 
  -3   4   2     2522.02     2530.92     10.99 o 
  -2   4   2     3824.70     3909.03     38.22 o 
  -1   4   2     2392.47     2440.35     13.17 o 
   0   4   2    10025.52     9946.66    122.64 o 
   1   4   2     1633.83     1708.68     25.93 o 
   2   4   2      307.60      303.80      5.67 o 
   3   4   2     3402.53     3374.45     24.81 o 
   4   4   2     2918.58     2817.25     32.19 o 
   5   4   2       11.42       12.56      6.82 o 
   6   4   2      197.39      172.92      8.79 o 
   7   4   2      315.36      292.17     11.87 o 
  -8   5   2      493.52      504.83      9.59 o 
  -7   5   2        4.82       10.85      5.69 o 
  -6   5   2       77.96      109.94      6.23 o 
  -5   5   2      168.41      163.18      5.17 o 
  -4   5   2     2684.77     2653.83      8.91 o 
  -3   5   2       17.32       21.95      1.74 o 
  -2   5   2     5737.15     5784.65     15.33 o 
  -1   5   2     1113.21     1167.90     18.18 o 
   0   5   2     3857.91     3888.20     38.04 o 
   1   5   2      102.29      103.50      2.03 o 
   2   5   2     2420.35     2328.78     27.35 o 
   3   5   2       76.74       90.62      2.70 o 
   4   5   2     4357.65     4218.25     44.00 o 
   5   5   2     1510.75     1445.12     11.16 o 
   6   5   2      284.98      294.33      9.04 o 
   7   5   2       33.90       56.07      9.85 o 
  -8   6   2      205.77      227.63     10.68 o 
  -7   6   2      170.48      173.47      7.45 o 
  -6   6   2      663.62      658.08     11.00 o 
  -5   6   2      313.77      293.81      6.46 o 
  -4   6   2      818.28      802.57     16.72 o 
  -3   6   2      550.95      546.00      6.77 o 
  -2   6   2     3180.38     3218.73     33.84 o 
  -1   6   2     4683.59     4768.78     24.36 o 
   0   6   2     4911.55     5254.40     38.98 o 
   1   6   2     2410.63     2744.95      8.89 o 
   2   6   2       91.47       60.79      2.77 o 
   3   6   2      624.69      587.44      5.22 o 
   4   6   2      554.07      539.84     15.43 o 
   5   6   2      630.20      618.99      9.10 o 
   6   6   2        2.95       11.10      7.85 o 
   7   6   2      402.40      419.28     13.19 o 
  -8   7   2       11.46       28.50     12.46 o 
  -7   7   2      426.88      435.25      9.93 o 
  -6   7   2        1.41        8.89      5.51 o 
  -5   7   2      736.09      700.69      6.70 o 
  -4   7   2      158.71      178.81      4.64 o 
  -3   7   2     1234.15     1210.65     13.30 o 
  -2   7   2      629.32      634.18      8.80 o 
  -1   7   2     1734.36     1637.17     17.32 o 
   0   7   2     1243.77     1361.73      9.72 o 
   1   7   2     4225.64     4235.02     38.27 o 
   2   7   2      299.47      366.35      4.51 o 
   3   7   2      312.15      314.36     19.69 o 
   4   7   2       11.19        9.62      4.81 o 
   5   7   2     1011.36      895.05      9.78 o 
   6   7   2       14.07       20.47      8.13 o 
   7   7   2       34.45       43.63      8.89 o 
  -8   8   2       84.35      110.34     13.06 o 
  -7   8   2      311.13      332.62      7.53 o 
  -6   8   2      136.88      120.44      9.34 o 
  -5   8   2     1461.39     1411.55      8.32 o 
  -4   8   2      931.42      808.38     20.50 o 
  -3   8   2      839.02      749.35      6.17 o 
  -2   8   2      298.74      263.33      2.83 o 
  -1   8   2    13544.96    13938.22    176.67 o 
   0   8   2      695.97      825.54     13.91 o 
   1   8   2     2096.67     1922.07     30.02 o 
   2   8   2      649.99      609.45      6.63 o 
   3   8   2     5980.14     5603.06    125.42 o 
   4   8   2       71.13       77.84      4.80 o 
   5   8   2      628.85      603.73     11.93 o 
   6   8   2       32.53       27.41     11.28 o 
   7   8   2      235.43      236.54     15.26 o 
  -7   9   2       90.25       78.72      9.92 o 
  -6   9   2       90.47       97.89      5.71 o 
  -5   9   2      117.95      118.65      4.93 o 
  -4   9   2     1231.25     1146.32      9.18 o 
  -3   9   2     2097.70     2130.38     21.37 o 
  -2   9   2     1160.08     1173.77     14.86 o 
  -1   9   2      126.30      195.53      6.88 o 
   0   9   2     2218.59     2209.00     24.43 o 
   1   9   2       53.52       81.56      6.23 o 
   2   9   2     1571.52     1543.42      8.49 o 
   3   9   2      932.11      943.66     30.46 o 
   4   9   2      607.00      599.06      7.41 o 
   5   9   2      201.94      180.65      6.49 o 
   6   9   2      708.32      662.96     14.97 o 
   7   9   2       16.56       22.21     13.30 o 
  -7  10   2        1.74       -3.30      9.46 o 
  -6  10   2      781.01      764.59     12.08 o 
  -5  10   2       38.90       38.93      7.40 o 
  -4  10   2     3051.16     2694.66     21.99 o 
  -3  10   2      237.09      289.99     12.30 o 
  -2  10   2      300.41      230.47      9.26 o 
  -1  10   2     2981.50     3057.64     37.73 o 
   0  10   2     7864.63     8520.32     69.16 o 
   1  10   2      266.90      306.18     14.33 o 
   2  10   2     1503.23     1401.82      8.85 o 
   3  10   2      208.14      223.99     11.09 o 
   4  10   2       77.44       70.65      5.65 o 
   5  10   2       45.59       47.32      5.84 o 
   6  10   2       74.57       82.54     12.96 o 
   7  10   2        7.91       15.07     14.17 o 
  -7  11   2      133.09      118.22     10.24 o 
  -6  11   2      136.08      121.62      9.23 o 
  -5  11   2      448.97      412.29      9.27 o 
  -4  11   2     1450.22     1497.91     11.62 o 
  -3  11   2     1662.24     1635.81      8.46 o 
  -2  11   2      133.56      114.56     11.74 o 
  -1  11   2      526.23      413.19      5.29 o 
   0  11   2     4131.71     4201.42     37.45 o 
   1  11   2     1521.87     1352.05     19.53 o 
   2  11   2      290.86      310.62      6.17 o 
   3  11   2      925.02      780.46    149.43 o 
   4  11   2      468.69      438.49      7.47 o 
   5  11   2      461.17      418.37      8.64 o 
   6  11   2      218.71      186.87     12.29 o 
   7  11   2       22.81       17.87     12.70 o 
  -7  12   2      293.12      276.81     10.86 o 
  -6  12   2       27.07       19.49      9.05 o 
  -5  12   2      735.48      713.20     10.51 o 
  -4  12   2       39.98       66.72      6.77 o 
  -3  12   2      808.15      764.87     13.61 o 
  -2  12   2       86.25      100.81     12.60 o 
  -1  12   2     2322.55     2118.99     19.50 o 
   0  12   2       32.35       57.84      3.12 o 
   1  12   2     4933.49     5238.46    125.93 o 
   2  12   2      356.57      381.21      6.45 o 
   3  12   2     1898.72     1413.28    288.72 o 
   4  12   2      231.97      216.66      6.75 o 
   5  12   2      529.28      492.08      9.35 o 
   6  12   2       21.76       31.94     12.59 o 
  -7  13   2      252.48      239.40     10.85 o 
  -6  13   2       18.51        9.32      9.36 o 
  -5  13   2      315.93      291.17      8.65 o 
  -4  13   2        6.51       12.21      6.40 o 
  -3  13   2     1216.49     1183.39     25.55 o 
  -2  13   2      679.69      656.30     20.57 o 
  -1  13   2      920.04      848.62     12.14 o 
   0  13   2      455.12      410.20      6.54 o 
   1  13   2      620.64      653.97      7.44 o 
   2  13   2        7.76        8.62      5.75 o 
   3  13   2      394.41      375.61      7.15 o 
   4  13   2      371.34      344.19      7.47 o 
   5  13   2      211.92      209.19      8.51 o 
   6  13   2      121.64      138.63     13.67 o 
  -7  14   2        6.35        1.43      7.89 o 
  -6  14   2      474.64      470.75     27.98 o 
  -5  14   2      148.15      171.52      8.75 o 
  -4  14   2      819.98      682.03      9.33 o 
  -3  14   2       85.90      108.28      4.23 o 
  -2  14   2      474.93      482.94      6.36 o 
  -1  14   2      414.29      398.44      3.52 o 
   0  14   2      804.26      810.79      9.91 o 
   1  14   2       14.25       21.68      2.85 o 
   2  14   2     1298.27     1115.44    113.26 o 
   3  14   2      117.62      110.52      6.68 o 
   4  14   2       85.85       83.83      6.54 o 
   5  14   2      151.41      143.51      8.55 o 
   6  14   2       27.83       30.87     12.63 o 
  -7  15   2       63.87       37.32     10.34 o 
  -6  15   2      452.81      431.75     14.04 o 
  -5  15   2       58.97       54.39      6.20 o 
  -4  15   2      866.55      805.05     23.75 o 
  -3  15   2       29.24       41.41      5.75 o 
  -2  15   2      917.27      972.72      7.80 o 
  -1  15   2      423.47      365.95      9.72 o 
   0  15   2     3704.35     3629.64     36.74 o 
   1  15   2        2.96        7.95      3.57 o 
   2  15   2     1005.47      918.72      9.33 o 
   3  15   2       57.25       71.55      6.99 o 
   4  15   2      941.45      888.40      9.92 o 
   5  15   2      184.69      167.44      8.77 o 
   6  15   2      156.03      160.93      7.63 o 
  -6  16   2        9.77       -0.63      6.92 o 
  -5  16   2       73.18       82.65      7.19 o 
  -4  16   2       60.83       65.95      5.52 o 
  -3  16   2      384.34      340.78      9.16 o 
  -2  16   2      209.40      264.32      6.05 o 
  -1  16   2      304.42      279.13      5.55 o 
   0  16   2      285.32      288.72      3.88 o 
   1  16   2      985.51      974.56     10.10 o 
   2  16   2       22.02       27.83      6.44 o 
   3  16   2      450.67      432.65      9.13 o 
   4  16   2      221.50      205.84      8.14 o 
   5  16   2      295.45      288.77      9.65 o 
   6  16   2      354.05      303.61     10.19 o 
  -5  17   2      680.57      676.95     58.27 o 
  -4  17   2       69.57       81.58      5.66 o 
  -3  17   2     1146.24     1142.21     73.29 o 
  -2  17   2       11.61       22.47      5.50 o 
  -1  17   2      374.57      340.53      5.97 o 
   0  17   2       10.07       14.63      4.39 o 
   1  17   2     1187.98     1163.25     10.76 o 
   2  17   2       27.44       28.36      7.33 o 
   3  17   2      197.82      219.52      8.72 o 
   4  17   2        9.26       14.41      8.10 o 
   5  17   2       50.62       60.19      9.34 o 
   6  17   2        5.38       12.33      9.18 o 
  -6  18   2       59.51       50.31     13.43 o 
  -5  18   2      331.74      368.93     13.45 o 
  -4  18   2      148.21      143.45     10.47 o 
  -3  18   2      528.85      496.44     26.43 o 
  -2  18   2      265.56      253.01     16.43 o 
  -1  18   2       81.59       75.70      5.43 o 
   0  18   2      715.78      741.11     16.46 o 
   1  18   2      882.76      927.04     10.72 o 
   2  18   2       70.97       70.87      8.27 o 
   3  18   2       69.90       62.30      8.68 o 
   4  18   2       61.62       79.89      8.79 o 
   5  18   2      134.85      157.33     10.52 o 
  -6  19   2      120.84      120.80     13.29 o 
  -5  19   2        0.98        3.73     11.59 o 
  -4  19   2       53.76       47.87      9.84 o 
  -3  19   2      152.61      167.53      9.71 o 
  -2  19   2     1927.31     1998.37     34.83 o 
  -1  19   2       13.46       11.37      7.16 o 
   0  19   2      112.11      112.89      8.54 o 
   1  19   2      818.96      866.00     11.13 o 
   2  19   2     1101.20     1036.99     11.77 o 
   3  19   2        7.06        5.34      8.92 o 
   4  19   2      536.91      543.73     11.30 o 
   5  19   2       20.93       46.68     10.33 o 
  -5  20   2        0.08        2.99     10.23 o 
  -4  20   2       31.19       26.62      9.46 o 
  -3  20   2       33.76       39.94      8.35 o 
  -2  20   2     1266.97     1420.66     29.80 o 
  -1  20   2       26.12       23.76      5.85 o 
   0  20   2        6.80       24.76      5.65 o 
   1  20   2       68.91       79.46      8.09 o 
   2  20   2      233.63      265.07      9.46 o 
   3  20   2       85.11       94.25      9.79 o 
   4  20   2      340.85      353.87     10.89 o 
   5  20   2        9.60       32.73     10.67 o 
  -5  21   2      217.16      222.23     11.58 o 
  -4  21   2      513.21      527.45     12.41 o 
  -3  21   2       19.24       29.41      7.65 o 
  -2  21   2      361.60      363.01     11.40 o 
  -1  21   2      860.36      800.46     13.06 o 
   0  21   2     1300.32     1277.61     32.54 o 
   1  21   2        5.38       10.26      8.87 o 
   2  21   2        3.71       15.70      8.11 o 
   3  21   2       49.76       70.03     10.10 o 
   4  21   2      102.04      109.62     10.29 o 
  -5  22   2       23.37        7.60     13.16 o 
  -4  22   2       50.52       37.95     11.43 o 
  -3  22   2      615.83      589.58     20.61 o 
  -2  22   2      182.00      211.88     13.65 o 
  -1  22   2      525.27      470.29     18.18 o 
   0  22   2       20.47       23.67      9.73 o 
   1  22   2       10.84       16.58     10.17 o 
   2  22   2       27.13       35.89      8.63 o 
   3  22   2      718.54      734.80     12.91 o 
   4  22   2       36.82       55.94     10.83 o 
  -4  23   2      151.77      139.60     13.34 o 
  -3  23   2       93.50       98.68     10.88 o 
  -2  23   2        6.08       19.24     10.75 o 
  -1  23   2       17.37       31.83     21.71 o 
   0  23   2       84.18       75.08      9.52 o 
   1  23   2      242.45      221.61     10.84 o 
   2  23   2      321.99      332.29     10.59 o 
   3  23   2        1.49       37.07     11.16 o 
   4  23   2       41.47       67.03     11.32 o 
  -4  24   2      199.72      209.19     13.74 o 
  -3  24   2        5.71        7.87     11.90 o 
  -2  24   2      264.80      299.91     28.19 o 
  -1  24   2       24.47       25.49      7.86 o 
   0  24   2      105.27      116.55     11.35 o 
   1  24   2      192.78      161.57     10.04 o 
   2  24   2       21.19       39.37     10.36 o 
   3  24   2        0.13       40.58     11.54 o 
  -3  25   2       21.48       16.37     12.20 o 
  -2  25   2       86.99       94.25     13.55 o 
  -1  25   2      109.43      113.47     13.07 o 
   0  25   2       42.94       37.34     10.47 o 
   1  25   2       35.92       52.16      9.95 o 
   2  25   2      121.57      140.52     11.65 o 
   3  25   2        0.89       30.24     12.40 o 
  -3  26   2       38.60       34.18     10.88 o 
  -2  26   2        2.61       18.49      7.71 o 
  -1  26   2      122.57      127.81     22.08 o 
   0  26   2       95.89      106.20     11.20 o 
   1  26   2       76.42       74.81     11.75 o 
   2  26   2       28.90       36.70     12.27 o 
  -2  27   2        0.26       18.89     10.58 o 
   1  27   2       10.00       20.41     12.91 o 
  -7   0   3      325.27      302.34     11.54 o 
  -5   0   3      300.58      291.40      8.09 o 
  -3   0   3     1798.02     1723.78     11.84 o 
  -1   0   3     5363.07     6491.71     14.94 o 
   1   0   3      266.16      271.25      2.74 o 
   3   0   3      212.85      271.91      8.78 o 
   5   0   3       27.84       28.60     10.98 o 
   7   0   3        0.86       -1.37     13.95 o 
  -8   1   3        7.38       18.08      7.63 o 
  -7   1   3      315.25      359.06      8.24 o 
  -6   1   3      213.97      205.71     15.24 o 
  -5   1   3     2514.69     2386.50     11.93 o 
  -4   1   3        9.43       18.90      2.85 o 
  -3   1   3     4658.46     4645.55     16.16 o 
  -2   1   3      755.66      842.04      4.57 o 
  -1   1   3     5456.65     5946.26     12.39 o 
   0   1   3     1500.92     1392.74     18.87 o 
   1   1   3     3576.79     3453.42     16.25 o 
   2   1   3       32.42       52.43      1.22 o 
   3   1   3     2512.22     2350.59     11.05 o 
   4   1   3       62.53       60.05      6.52 o 
   5   1   3     1425.41     1381.77     11.87 o 
   6   1   3       12.08       15.25      8.76 o 
   7   1   3      257.44      231.86     13.50 o 
  -8   2   3      549.80      542.73     11.92 o 
  -7   2   3        2.44        0.46      6.75 o 
  -6   2   3      464.20      498.63     16.76 o 
  -5   2   3       78.62      121.35      6.18 o 
  -4   2   3     2655.19     2615.34      9.61 o 
  -3   2   3        0.34       16.52      1.62 o 
  -2   2   3     6205.99     6213.21     40.32 o 
  -1   2   3      598.44      715.11      7.44 o 
   0   2   3    22959.38    23867.79    314.10 o 
   1   2   3     1501.02     1710.53      6.95 o 
   2   2   3     2116.91     2082.70      4.54 o 
   3   2   3       44.96       64.56      4.76 o 
   4   2   3     4427.27     4260.59     16.02 o 
   5   2   3       65.59       60.63      7.73 o 
   6   2   3      905.86      859.22     11.40 o 
   7   2   3        2.04       -0.31      9.90 o 
  -8   3   3      247.20      239.92      8.22 o 
  -7   3   3        8.59        4.78      6.84 o 
  -6   3   3        4.00       12.79     11.96 o 
  -5   3   3      496.54      506.07      6.46 o 
  -4   3   3      757.53      739.53      6.15 o 
  -3   3   3      593.77      561.95      3.74 o 
  -2   3   3      600.47      575.27      3.90 o 
  -1   3   3      121.24      152.01      2.14 o 
   0   3   3       14.24       51.80      4.06 o 
   1   3   3     1821.15     2184.27     18.05 o 
   2   3   3      625.99      717.48      6.29 o 
   3   3   3     1362.39     1424.50     12.52 o 
   4   3   3        5.19       29.99      6.80 o 
   5   3   3        4.10       -0.30      7.75 o 
   6   3   3       77.84       64.77      8.86 o 
   7   3   3       90.65       83.34      9.72 o 
  -8   4   3        5.77       11.51      7.46 o 
  -7   4   3      113.99      110.49      8.79 o 
  -6   4   3     1081.14     1090.67     13.48 o 
  -5   4   3      472.88      442.23      7.11 o 
  -4   4   3      561.31      553.92      9.74 o 
  -3   4   3     1038.92      934.20      8.98 o 
  -2   4   3      685.91      720.59      9.55 o 
  -1   4   3      379.39      469.07     13.46 o 
   0   4   3      208.95      232.74      3.77 o 
   1   4   3     3940.84     4282.20     25.23 o 
   2   4   3      448.69      461.51      5.74 o 
   3   4   3     1526.89     1603.88     35.01 o 
   4   4   3      676.51      556.66      8.45 o 
   5   4   3       42.46       59.75      7.93 o 
   6   4   3        9.56       15.05      8.36 o 
   7   4   3        7.52        1.50      9.42 o 
  -8   5   3      118.76       97.17      7.37 o 
  -7   5   3      510.76      541.90     14.97 o 
  -6   5   3       49.52       79.59     14.51 o 
  -5   5   3     2058.63     1943.53     20.40 o 
  -4   5   3      142.68      143.67      3.30 o 
  -3   5   3     3578.50     3682.09      7.74 o 
  -2   5   3      240.95      221.38      6.15 o 
  -1   5   3    10498.09    11251.40    132.17 o 
   0   5   3      555.61      594.55      7.69 o 
   1   5   3     5715.99     5743.00     15.17 o 
   2   5   3        5.27       14.26      2.29 o 
   3   5   3     2333.38     2183.59     14.00 o 
   4   5   3      668.12      638.87     14.93 o 
   5   5   3     2365.95     2240.19     33.80 o 
   6   5   3        1.03       10.55      8.70 o 
   7   5   3      156.11      156.74     10.65 o 
  -8   6   3       34.90       46.15      8.19 o 
  -7   6   3       34.57       38.44      8.15 o 
  -6   6   3      460.70      470.87     19.75 o 
  -5   6   3        1.68       12.73      4.72 o 
  -4   6   3     2275.90     2159.67     19.02 o 
  -3   6   3      153.45      138.09      3.69 o 
  -2   6   3     2433.36     2355.37     48.07 o 
  -1   6   3      192.64      224.82      6.92 o 
   0   6   3     4633.27     4714.82     25.41 o 
   1   6   3      195.15      186.42      2.62 o 
   2   6   3     5274.15     5234.47     50.34 o 
   3   6   3      312.46      323.09      4.36 o 
   4   6   3      909.66      897.27     40.56 o 
   5   6   3      206.13      175.86      8.15 o 
   6   6   3      312.65      314.99      9.33 o 
   7   6   3       14.66       27.33     10.25 o 
  -8   7   3       23.97       32.55      9.44 o 
  -7   7   3      200.90      184.59      7.32 o 
  -6   7   3      328.15      327.19      6.61 o 
  -5   7   3       15.80       11.35      5.29 o 
  -4   7   3      670.05      685.74     21.00 o 
  -3   7   3       88.89      136.12      2.80 o 
  -2   7   3     1808.53     1821.57     34.72 o 
  -1   7   3     1822.17     1901.34     30.95 o 
   0   7   3      330.43      322.67     15.58 o 
   1   7   3     2209.80     2298.71     19.93 o 
   2   7   3      220.32      300.42      3.67 o 
   3   7   3       36.71       29.78      3.56 o 
   4   7   3       10.81       14.45      6.00 o 
   5   7   3       69.01       58.41     10.98 o 
   6   7   3        7.89        6.27     12.46 o 
   7   7   3       30.80       33.38     13.24 o 
  -7   8   3      185.26      173.46      7.18 o 
  -6   8   3      704.05      754.85     11.00 o 
  -5   8   3      104.70      101.19      9.21 o 
  -4   8   3     5467.66     5403.97     68.88 o 
  -3   8   3     1251.21     1213.90     28.37 o 
  -2   8   3     1062.98      853.58     16.36 o 
  -1   8   3      528.43      597.39     10.06 o 
   0   8   3     5749.63     6506.83     21.74 o 
   1   8   3      559.57      671.37     11.89 o 
   2   8   3      965.49      907.08     22.47 o 
   3   8   3      119.80      116.53      4.13 o 
   4   8   3     2130.94     1871.81     48.99 o 
   5   8   3        4.61        0.11     10.94 o 
   6   8   3      321.55      308.95     14.42 o 
   7   8   3        0.07       15.73     15.13 o 
  -7   9   3      418.27      405.06     11.70 o 
  -6   9   3      193.37      198.66     10.37 o 
  -5   9   3      231.73      187.50      5.14 o 
  -4   9   3       28.20       73.48     21.02 o 
  -3   9   3     6292.52     6216.26     49.08 o 
  -2   9   3      469.16      471.15     11.11 o 
  -1   9   3      723.79      622.45     10.57 o 
   0   9   3      936.49     1011.25     14.39 o 
   1   9   3     8780.57     8606.94     12.03 o 
   2   9   3       91.53      101.92      4.90 o 
   3   9   3     2396.42     2303.62     13.02 o 
   4   9   3        0.48       15.55      6.52 o 
   5   9   3      627.61      605.91     13.32 o 
   6   9   3        1.34        5.72     11.20 o 
  -7  10   3       73.11       76.09     10.15 o 
  -6  10   3        0.45       10.19      9.58 o 
  -5  10   3       13.51       17.76      7.82 o 
  -4  10   3      147.78      187.36      7.65 o 
  -3  10   3      661.07      653.45      8.28 o 
  -2  10   3      153.76      228.46      9.84 o 
  -1  10   3      924.00     1030.06     22.99 o 
   0  10   3        2.53        7.85      2.92 o 
   1  10   3      500.63      553.10      7.56 o 
   2  10   3       52.66       60.03      5.21 o 
   3  10   3      242.46      255.31      6.14 o 
   4  10   3        3.46       12.18      4.72 o 
   5  10   3       30.68       16.43     10.33 o 
   6  10   3        1.32        0.69     12.84 o 
  -7  11   3      240.34      274.45     11.19 o 
  -6  11   3      202.93      206.78     10.57 o 
  -5  11   3      389.18      374.15      9.89 o 
  -4  11   3      173.22      168.71      7.53 o 
  -3  11   3      309.67      300.78      7.07 o 
  -2  11   3     1660.03     1813.37     56.04 o 
  -1  11   3     3124.27     3309.46     31.55 o 
   0  11   3      332.68      278.40      3.72 o 
   1  11   3     1408.89     1201.25     42.41 o 
   2  11   3      105.81      104.68      5.80 o 
   3  11   3      836.55      753.78      8.21 o 
   4  11   3        4.73       11.15      5.19 o 
   5  11   3      175.20      141.45     11.95 o 
   6  11   3       12.67        2.19     11.76 o 
  -7  12   3        0.45       -0.65      9.80 o 
  -6  12   3      376.03      413.99     11.09 o 
  -5  12   3       11.63       18.44      8.23 o 
  -4  12   3     2510.76     2453.05     14.98 o 
  -3  12   3       44.25       30.18      5.97 o 
  -2  12   3     2591.03     2480.85     55.29 o 
  -1  12   3       28.76       36.36      2.73 o 
   0  12   3     1219.77     1298.76     23.31 o 
   1  12   3        5.06       18.67      3.86 o 
   2  12   3     1398.82     1396.44     59.34 o 
   3  12   3        4.17        9.55      5.43 o 
   4  12   3     1627.74     1465.65     11.06 o 
   5  12   3       15.64       21.03     10.75 o 
   6  12   3      185.64      184.45     14.27 o 
  -7  13   3       27.33       21.86     10.32 o 
  -6  13   3       90.61       88.35      9.20 o 
  -5  13   3      316.16      268.41      9.00 o 
  -4  13   3        4.20       23.48      7.20 o 
  -3  13   3      169.82      182.42      5.67 o 
  -2  13   3       47.28       63.70      4.62 o 
  -1  13   3     2509.20     2505.60     39.61 o 
   0  13   3      277.33      305.49     12.11 o 
   1  13   3     2406.69     2492.58    248.92 o 
   2  13   3       92.99      114.41     32.04 o 
   3  13   3      213.23      248.99      7.35 o 
   4  13   3       13.70       34.08      7.10 o 
   5  13   3      689.99      704.70     29.40 o 
   6  13   3       50.48       40.82     13.17 o 
  -7  14   3       63.01       59.18     11.54 o 
  -6  14   3       71.66       77.75      9.46 o 
  -5  14   3       93.02       87.22      8.51 o 
  -4  14   3      179.54      197.30      7.89 o 
  -3  14   3      328.25      299.78      6.42 o 
  -2  14   3      289.22      351.76     14.92 o 
  -1  14   3      112.66      147.57      7.41 o 
   0  14   3     1887.05     1810.63     17.51 o 
   1  14   3       28.47       39.61      4.50 o 
   2  14   3      594.05      550.57     66.50 o 
   3  14   3      220.65      192.99      7.05 o 
   4  14   3       29.93       26.86      6.79 o 
   5  14   3       57.85       70.56      6.93 o 
   6  14   3      180.11      155.26     12.55 o 
  -7  15   3      251.45      270.20     12.73 o 
  -6  15   3       53.15       37.65     10.66 o 
  -5  15   3      659.00      610.35     11.14 o 
  -4  15   3      126.06      125.91      7.48 o 
  -3  15   3     1867.92     1764.96     53.42 o 
  -2  15   3      135.10      134.52      6.76 o 
  -1  15   3     1438.94     1374.88     19.43 o 
   0  15   3      197.86      170.82      3.65 o 
   1  15   3     1391.92     1411.87    111.69 o 
   2  15   3       99.30       84.89     17.33 o 
   3  15   3     1652.09     1527.98     11.98 o 
   4  15   3     1093.92      988.71     11.26 o 
   5  15   3      104.65      110.87      6.98 o 
   6  15   3      293.81      230.10     13.43 o 
  -6  16   3      144.20      139.15      9.67 o 
  -5  16   3       52.57       59.34      8.41 o 
  -4  16   3      359.64      347.08      9.04 o 
  -3  16   3       41.65       42.15      4.78 o 
  -2  16   3     1171.77     1134.83     28.22 o 
  -1  16   3      235.24      279.61      9.81 o 
   0  16   3      552.05      566.80     12.34 o 
   1  16   3      101.83       98.80      5.14 o 
   2  16   3      713.10      731.41      9.49 o 
   3  16   3        7.20       17.37      6.86 o 
   4  16   3      228.62      254.97      9.02 o 
   5  16   3       10.97       22.09      8.89 o 
  -6  17   3        5.02       11.45     10.24 o 
  -5  17   3       10.63       14.80      6.53 o 
  -4  17   3       59.11       61.28     10.48 o 
  -3  17   3      116.73      108.81      7.57 o 
  -2  17   3      184.29      192.70      9.51 o 
  -1  17   3        8.49        9.35      7.01 o 
   0  17   3       69.83       73.04      4.84 o 
   1  17   3        9.36        7.26      8.09 o 
   2  17   3       47.49       82.12      8.30 o 
   3  17   3        6.04       19.99      8.35 o 
   4  17   3      254.19      222.59      8.47 o 
   5  17   3        2.65        9.72      9.55 o 
  -6  18   3       49.49       36.08     14.97 o 
  -5  18   3      184.91      178.91      7.65 o 
  -4  18   3      556.74      550.36     20.94 o 
  -3  18   3       28.65       17.69      7.82 o 
  -2  18   3      251.37      265.85     11.71 o 
  -1  18   3       40.27       28.73      5.67 o 
   0  18   3     1152.64     1039.91     11.64 o 
   1  18   3       73.89       80.52      8.46 o 
   2  18   3     1252.67     1179.73     11.96 o 
   3  18   3        2.02       13.31      8.30 o 
   4  18   3      165.07      153.68      9.48 o 
   5  18   3       19.15       29.72      9.29 o 
  -5  19   3      572.88      584.19     13.96 o 
  -4  19   3       14.75        0.31     10.17 o 
  -3  19   3      158.00      157.54      8.13 o 
  -2  19   3        0.13        8.85      7.20 o 
  -1  19   3      874.48      840.18     31.91 o 
   0  19   3      211.00      148.52      8.68 o 
   1  19   3      479.59      457.70     10.07 o 
   2  19   3       75.54      106.90      9.46 o 
   3  19   3      163.15      197.03      9.19 o 
   4  19   3       11.39       23.01      9.56 o 
   5  19   3      208.90      194.00      9.32 o 
  -5  20   3       29.21       31.61     11.17 o 
  -4  20   3      258.12      220.13     26.35 o 
  -3  20   3       89.08       76.57      7.49 o 
  -2  20   3        1.01       13.68     11.42 o 
  -1  20   3       69.99      104.91     12.30 o 
   0  20   3      499.74      443.74     10.73 o 
   1  20   3       59.45       46.47      9.92 o 
   2  20   3      124.69      145.28      8.87 o 
   3  20   3        5.45       22.50      9.99 o 
   4  20   3       66.69       98.05      9.69 o 
  -5  21   3       62.45       71.12     11.14 o 
  -4  21   3      343.80      355.10     51.95 o 
  -3  21   3      696.05      708.46      9.84 o 
  -2  21   3       63.06       97.04     22.91 o 
  -1  21   3        5.85        5.08      8.66 o 
   0  21   3       52.30       53.39     10.31 o 
   1  21   3      533.29      486.65     10.83 o 
   2  21   3       58.10       72.44      9.94 o 
   3  21   3      130.02      148.85     10.84 o 
   4  21   3       41.69       51.14      8.93 o 
  -5  22   3       48.66       53.80     11.86 o 
  -4  22   3        6.88        6.19     10.08 o 
  -3  22   3       86.21       60.22      8.35 o 
  -2  22   3      893.05      955.93     11.90 o 
  -1  22   3        5.27        4.98      8.53 o 
   0  22   3     1117.97     1060.37     13.95 o 
   1  22   3      103.09       74.36     10.83 o 
   2  22   3      181.62      188.01     10.90 o 
   3  22   3       36.64       56.65      9.42 o 
   4  22   3      275.49      311.65     11.68 o 
  -3  23   3       79.72       71.18     11.28 o 
  -2  23   3       10.06       30.73     18.35 o 
   0  23   3       32.05       35.66     11.28 o 
   1  23   3       69.48       75.95     10.31 o 
   2  23   3       16.50       18.04      9.19 o 
   3  23   3       52.24       87.85     10.46 o 
  -4  24   3      115.85      111.23     13.31 o 
  -3  24   3       15.96       14.83      8.02 o 
  -2  24   3       14.68       16.26     14.25 o 
   1  24   3       44.57       42.55     10.87 o 
   2  24   3        0.24        2.57     11.27 o 
   3  24   3        4.56       19.51     12.18 o 
  -3  25   3      110.18      119.35      8.72 o 
  -2  25   3        0.47        4.65     10.85 o 
  -1  25   3      354.44      304.86     12.77 o 
   1  25   3      101.18      103.39     12.57 o 
   2  25   3       29.85       30.71     12.85 o 
  -2  26   3       54.70       64.01      8.70 o 
  -1  26   3       15.16        7.58     13.89 o 
   0  26   3      219.18      200.23     12.82 o 
   1  26   3        6.92        8.13     10.82 o 
  -8   0   4        2.90        3.27     10.38 o 
  -6   0   4        7.39        9.56      8.52 o 
  -4   0   4      891.77     1029.29     10.22 o 
  -2   0   4      618.99      618.17      6.70 o 
   0   0   4     2832.11     3427.36     79.66 o 
   2   0   4       19.39       30.32      7.13 o 
   4   0   4       20.37       33.04     10.08 o 
   6   0   4      159.82      139.04     13.14 o 
  -8   1   4      233.95      231.36      8.56 o 
  -7   1   4        1.42       16.38      7.02 o 
  -6   1   4      402.13      414.49      9.55 o 
  -5   1   4       22.07       53.67      5.49 o 
  -4   1   4     2394.95     2294.48      9.62 o 
  -3   1   4     1343.81     1451.46     21.53 o 
  -2   1   4     3541.59     3683.23      9.57 o 
  -1   1   4     1514.72     1330.80     72.49 o 
   0   1   4     2497.62     2395.23     24.77 o 
   1   1   4        6.94       28.15      2.02 o 
   2   1   4     4255.02     4413.87     55.13 o 
   3   1   4       57.07       49.41      6.05 o 
   4   1   4      823.89      765.62     14.85 o 
   5   1   4       42.42       54.48      8.79 o 
   6   1   4      187.89      182.79      9.72 o 
  -8   2   4        4.79        1.57      8.36 o 
  -7   2   4      958.65     1040.20     10.33 o 
  -6   2   4        1.04        8.04      5.77 o 
  -5   2   4     2738.08     2757.48     36.53 o 
  -4   2   4      261.58      264.62      6.33 o 
  -3   2   4     5199.89     4947.22     50.19 o 
  -2   2   4       19.07       54.64      3.19 o 
  -1   2   4      503.34      337.45      7.51 o 
   0   2   4       16.64       32.52      2.29 o 
   1   2   4    10793.34    12175.47     75.14 o 
   2   2   4       31.28       33.30      2.85 o 
   3   2   4     1515.25     1311.02     13.42 o 
   4   2   4        1.15       10.63      7.34 o 
   5   2   4      334.86      310.71      9.58 o 
   6   2   4       73.18       77.95      9.55 o 
  -8   3   4        4.57       -1.79      7.78 o 
  -7   3   4       12.74       28.30     15.25 o 
  -6   3   4       77.44       75.20      6.04 o 
  -5   3   4       75.59       95.07      8.90 o 
  -4   3   4      173.35      192.28      3.50 o 
  -3   3   4       69.58      112.77      4.04 o 
  -2   3   4     1676.35     1785.09     12.73 o 
  -1   3   4        1.81        4.42      2.50 o 
   0   3   4     2253.03     2425.87      7.76 o 
   1   3   4     2250.12     2604.94     16.98 o 
   2   3   4      153.46      180.08      3.80 o 
   3   3   4       35.33       25.14      6.14 o 
   4   3   4     1375.35     1412.92     11.45 o 
   5   3   4      112.78      126.74      8.53 o 
   6   3   4        5.99       17.11     14.06 o 
  -8   4   4       15.40       29.34      9.96 o 
  -7   4   4      134.06      138.84      7.14 o 
  -6   4   4        1.16       14.43      5.71 o 
  -5   4   4      265.53      274.03      5.91 o 
  -4   4   4       23.87       62.86      3.35 o 
  -3   4   4     1344.80     1418.98      7.71 o 
  -2   4   4      604.80      575.71      9.48 o 
  -1   4   4     3135.72     2799.56      8.71 o 
   0   4   4     1275.80     1520.85     32.63 o 
   1   4   4     1364.07     1287.90     13.31 o 
   2   4   4        7.86        8.28      3.58 o 
   3   4   4     1165.59     1216.32      9.57 o 
   4   4   4       31.47       31.73      7.20 o 
   5   4   4      408.43      386.29     14.87 o 
   6   4   4      598.30      571.51     28.51 o 
  -8   5   4      507.48      501.23     11.16 o 
  -7   5   4       59.58       78.49     13.96 o 
  -6   5   4     1110.10     1120.66      9.39 o 
  -5   5   4      156.10      157.82      7.21 o 
  -4   5   4     3168.78     3082.16     44.69 o 
  -3   5   4       94.13      152.55      3.54 o 
  -2   5   4     2790.10     2924.14      6.54 o 
  -1   5   4     1067.16      963.36     37.54 o 
   0   5   4     8258.25     8380.08     75.25 o 
   1   5   4       62.15       78.61      2.53 o 
   2   5   4     3029.08     3099.04     17.54 o 
   3   5   4      128.66      117.30      8.71 o 
   4   5   4      640.49      581.46      9.13 o 
   5   5   4      168.52      146.17     10.96 o 
   6   5   4      816.15      739.89     11.64 o 
  -7   6   4      614.06      648.98     10.59 o 
  -6   6   4       12.42       25.24      6.70 o 
  -5   6   4      398.24      395.48      6.29 o 
  -4   6   4       16.61       43.78      4.48 o 
  -3   6   4     2408.62     2321.07     23.34 o 
  -2   6   4       23.06       66.12      2.28 o 
  -1   6   4      696.29      570.76     36.95 o 
   0   6   4       73.09       98.92      2.33 o 
   1   6   4     1406.96     1543.36     13.67 o 
   2   6   4        6.06       14.49      3.56 o 
   3   6   4     1590.12     1541.16     21.11 o 
   4   6   4      537.88      499.18     12.19 o 
   5   6   4       21.29       26.21     11.50 o 
   6   6   4       22.13       35.38     13.89 o 
  -7   7   4       19.57       46.11      6.61 o 
  -6   7   4      168.36      210.13     17.30 o 
  -5   7   4       55.11       57.46      5.08 o 
  -4   7   4      414.61      345.07      5.34 o 
  -3   7   4       56.54       74.39      7.36 o 
  -2   7   4        5.38       14.15      4.55 o 
  -1   7   4      474.80      600.07     15.34 o 
   0   7   4        1.95       26.59      2.29 o 
   1   7   4       33.28       30.73      3.11 o 
   2   7   4      190.28      203.93      4.38 o 
   3   7   4       74.48       80.66      4.30 o 
   4   7   4       17.39        7.62      9.50 o 
   5   7   4       86.95      108.40     11.44 o 
   6   7   4        5.80       11.66     12.83 o 
  -7   8   4      277.35      317.70     11.94 o 
  -6   8   4      170.00      190.57     10.25 o 
  -5   8   4      607.02      635.46     19.77 o 
  -4   8   4       22.85       35.73      4.28 o 
  -3   8   4     2304.24     2266.74     77.27 o 
  -2   8   4      120.97      147.51      3.21 o 
  -1   8   4     4672.91     4740.40    130.13 o 
   0   8   4      102.19      145.26      4.32 o 
   1   8   4     2978.46     3033.71     13.80 o 
   2   8   4       86.66      101.07      4.33 o 
   3   8   4     1124.69     1090.69      7.11 o 
   4   8   4       68.68       74.31      9.87 o 
   5   8   4      964.04      832.25     15.05 o 
   6   8   4       23.11       30.01     13.03 o 
  -7   9   4        0.74       21.05     11.13 o 
  -6   9   4     1377.08     1467.54     15.66 o 
  -5   9   4       44.97       58.25      8.32 o 
  -4   9   4      866.20      770.62     10.54 o 
  -3   9   4      157.45      204.74      7.47 o 
  -2   9   4     3543.36     3697.84     55.39 o 
  -1   9   4        7.38       17.61      2.20 o 
   0   9   4     2154.66     1988.32     17.56 o 
   1   9   4        1.36        5.97      3.72 o 
   2   9   4     1392.50     1386.82     10.57 o 
   3   9   4       98.45       98.88      5.08 o 
   4   9   4      864.00      793.05     13.32 o 
   5   9   4        0.57       -0.43     11.56 o 
   6   9   4      146.22      133.55     14.27 o 
  -7  10   4        0.25       10.80     11.33 o 
  -6  10   4       14.26       38.27     10.06 o 
  -5  10   4      232.87      227.34      9.28 o 
  -4  10   4      155.21      182.58      8.26 o 
  -3  10   4       67.82       97.54      7.41 o 
  -2  10   4      335.50      436.63     13.05 o 
  -1  10   4      937.98     1034.59     14.34 o 
   0  10   4      854.06      803.09     28.75 o 
   1  10   4      117.44      135.27     15.99 o 
   2  10   4      152.21      166.65      4.78 o 
   3  10   4       76.66       94.58      4.82 o 
   4  10   4      123.05      102.38     10.35 o 
   5  10   4       43.27       43.85     11.99 o 
   6  10   4       26.44       27.52     13.01 o 
  -7  11   4        0.17       26.75     11.38 o 
  -6  11   4      289.55      320.95     11.03 o 
  -5  11   4       21.36       28.79      8.44 o 
  -4  11   4     1554.45     1595.56     13.61 o 
  -3  11   4      622.71      702.73      9.72 o 
  -2  11   4      740.08      737.38     36.22 o 
  -1  11   4        5.12       12.90      6.53 o 
   0  11   4      956.29      901.04     22.81 o 
   1  11   4      118.23      117.92     16.81 o 
   2  11   4     1339.53     1307.62     54.02 o 
   3  11   4      112.95      128.20      7.77 o 
   4  11   4      768.46      627.29     13.13 o 
   5  11   4       66.65       71.28     11.50 o 
   6  11   4       27.08       23.76     13.25 o 
  -7  12   4      546.68      549.34     13.87 o 
  -6  12   4       33.93       38.56      9.62 o 
  -5  12   4      200.30      216.80     10.07 o 
  -4  12   4      475.49      463.87      9.87 o 
  -3  12   4     2918.52     3024.36     16.19 o 
  -2  12   4       66.12       78.98      5.39 o 
  -1  12   4     4350.16     4185.59    209.57 o 
   0  12   4        8.16       18.78      3.72 o 
   1  12   4     1131.76     1367.69    272.92 o 
   2  12   4      669.19      623.26     25.03 o 
   3  12   4     1335.50     1288.32     33.24 o 
   4  12   4       92.06      116.34     10.95 o 
   5  12   4      619.32      592.38     15.32 o 
   6  12   4       22.24       11.00     14.02 o 
  -7  13   4        2.25       25.31     10.27 o 
  -6  13   4      234.69      232.15     11.03 o 
  -5  13   4       22.28       30.34      9.15 o 
  -4  13   4      586.35      515.86      9.91 o 
  -3  13   4        1.06       22.50      9.02 o 
  -2  13   4      166.30      184.33      5.80 o 
  -1  13   4      436.72      441.46     12.90 o 
   0  13   4       13.72       27.77      4.08 o 
   1  13   4      132.89      148.22     25.97 o 
   2  13   4     1610.17     1602.50     27.71 o 
   3  13   4      450.25      389.62      6.69 o 
   4  13   4       89.81       87.33      6.38 o 
   5  13   4        4.85        7.06     12.26 o 
  -6  14   4       12.53       17.92     10.65 o 
  -5  14   4      263.62      247.89      9.83 o 
  -4  14   4        5.96        1.90      7.80 o 
  -3  14   4      244.80      228.88      6.53 o 
  -2  14   4        1.52        3.99      5.15 o 
  -1  14   4       10.50       25.43      4.83 o 
   0  14   4      274.91      294.80     32.20 o 
   1  14   4      339.12      335.75     46.59 o 
   2  14   4     1281.40     1281.37      8.76 o 
   3  14   4        3.36       11.37      7.48 o 
   4  14   4      139.13      149.21      6.45 o 
   5  14   4       54.99       32.94     11.55 o 
  -6  15   4      237.74      229.81     10.54 o 
  -5  15   4        2.07       10.65      9.45 o 
  -4  15   4      638.85      665.11     11.09 o 
  -3  15   4        0.70        2.32      7.83 o 
  -2  15   4     1487.39     1512.61     41.65 o 
  -1  15   4        4.29        2.86      4.66 o 
   0  15   4     1958.00     1932.49     70.96 o 
   1  15   4      185.11      181.10     17.06 o 
   2  15   4      120.79      138.55      5.96 o 
   3  15   4      372.40      274.94     97.74 o 
   4  15   4     1878.92     1765.94     31.69 o 
   5  15   4      347.10      282.88     12.93 o 
  -6  16   4        0.72       -1.68     10.56 o 
  -5  16   4      316.85      298.76     10.45 o 
  -4  16   4       61.76       70.25      8.01 o 
  -3  16   4      688.75      696.45     58.88 o 
  -2  16   4      229.03      269.65      6.69 o 
  -1  16   4      857.21      826.00     12.49 o 
   0  16   4       92.12       63.46     12.39 o 
   1  16   4      918.54     1018.58    100.42 o 
   2  16   4      144.21      155.36     20.95 o 
   3  16   4      225.81      212.90     72.37 o 
   4  16   4      425.92      412.91     20.22 o 
   5  16   4      154.52      167.81     13.21 o 
  -6  17   4        5.54       -3.26      9.79 o 
  -5  17   4       30.91       35.17      9.34 o 
  -4  17   4      102.61       88.60      8.34 o 
  -3  17   4        6.85        1.00      8.14 o 
  -2  17   4        6.05        8.93      5.42 o 
  -1  17   4        9.03        7.78      5.86 o 
   0  17   4      234.84      192.80     10.06 o 
   1  17   4       53.40       36.15      8.79 o 
   2  17   4      282.68      265.85      9.10 o 
   3  17   4      269.71      244.18      9.96 o 
   4  17   4       23.41       30.39      8.29 o 
   5  17   4        3.47        8.95     12.54 o 
  -6  18   4        5.52        0.07     11.03 o 
  -5  18   4      192.05      214.98     11.08 o 
  -4  18   4        1.01        4.85      8.03 o 
  -3  18   4      714.26      660.96     15.73 o 
  -2  18   4        5.85        6.13      6.10 o 
  -1  18   4      569.48      618.01      7.82 o 
   0  18   4      132.79      107.92     10.34 o 
   1  18   4      135.29      135.79      9.52 o 
   2  18   4        0.32       -0.51      8.79 o 
   3  18   4      557.18      485.87     10.90 o 
   4  18   4       51.91       71.27     10.06 o 
  -5  19   4        3.89        5.43      9.61 o 
  -4  19   4      239.44      254.50     12.53 o 
  -3  19   4      194.31      144.08     17.01 o 
  -2  19   4      814.85      884.86     30.41 o 
  -1  19   4        1.51       19.21     10.23 o 
   0  19   4     1043.98      971.69     13.81 o 
   1  19   4       59.29       34.30      8.84 o 
   2  19   4      324.52      350.11     11.49 o 
   3  19   4       89.25       73.21      9.34 o 
   4  19   4      237.23      274.50     10.60 o 
  -4  20   4       33.47       23.97     12.40 o 
  -3  20   4      217.09      192.21      9.12 o 
  -2  20   4       76.82       75.65      7.83 o 
  -1  20   4        1.30       19.27     10.45 o 
   1  20   4       24.32       29.87      8.73 o 
   2  20   4       12.55       11.41      9.24 o 
   3  20   4       24.21       32.65     10.53 o 
   4  20   4       58.20       76.38     11.31 o 
  -5  21   4       13.46       -2.89     13.87 o 
  -4  21   4      186.32      208.61     14.03 o 
  -3  21   4       13.64       13.58      9.15 o 
  -2  21   4      236.10      237.94     10.74 o 
  -1  21   4       41.04       44.24     10.64 o 
   0  21   4       34.98       11.47     11.60 o 
   1  21   4        2.22       -2.02     10.45 o 
   2  21   4       40.97       35.09     10.53 o 
   3  21   4       19.33       15.94      9.82 o 
  -4  22   4        4.98       10.44     12.97 o 
  -3  22   4       99.17       99.28      8.76 o 
  -2  22   4        5.69        5.85     10.86 o 
  -1  22   4      262.46      310.21     12.35 o 
   1  22   4      409.14      459.82     13.28 o 
   2  22   4        7.93        0.78     10.74 o 
   3  22   4      117.48      106.26     11.90 o 
  -4  23   4       86.23       91.50     15.55 o 
  -3  23   4        0.32       -0.32      8.56 o 
  -2  23   4      259.81      287.02     21.74 o 
  -1  23   4       82.17      106.75     12.20 o 
   0  23   4      150.73      125.85     12.20 o 
   1  23   4        0.56       -4.05      9.99 o 
   2  23   4       51.66       51.97     11.41 o 
  -3  24   4        1.07       -4.48      9.04 o 
  -2  24   4        0.05       17.01     13.90 o 
  -1  24   4       34.42       64.45     12.64 o 
   0  24   4       32.75        9.04     11.30 o 
   2  24   4        3.49        1.12     11.45 o 
  -2  25   4       70.70      107.77     14.41 o 
  -1  25   4       33.23       52.13     12.64 o 
   0  25   4      135.10       88.84     14.30 o 
   1  25   4       10.13       -2.68     10.39 o 
  -7   0   5      214.51      298.21     12.18 o 
  -5   0   5        5.28       29.08      8.09 o 
  -3   0   5     4300.84     4479.33     18.10 o 
  -1   0   5       78.88       50.27      4.97 o 
   1   0   5      502.69      580.87     28.67 o 
   3   0   5     1651.33     1578.53     16.23 o 
   5   0   5       26.01       33.44     12.70 o 
  -7   1   5      511.62      542.90     10.83 o 
  -6   1   5      162.34      197.33      7.05 o 
  -5   1   5      401.46      421.47      6.86 o 
  -4   1   5       48.65       64.42      4.89 o 
  -3   1   5     1111.50     1117.10      7.37 o 
  -2   1   5      744.50      743.86     15.25 o 
  -1   1   5     3394.56     1274.98     89.04 o 
   0   1   5      922.78     1441.68     39.33 o 
   1   1   5      354.05      256.67     10.24 o 
   2   1   5      473.91      524.80      7.36 o 
   3   1   5      552.57      577.20     11.03 o 
   4   1   5      475.69      467.31      9.36 o 
   5   1   5      158.20      139.73      9.30 o 
   6   1   5      149.83      150.45     12.35 o 
  -7   2   5        1.05       35.95      7.44 o 
  -6   2   5      627.79      668.99     14.19 o 
  -5   2   5      314.46      337.50      6.62 o 
  -4   2   5     1137.10     1130.39      8.00 o 
  -3   2   5        7.90       30.60      4.36 o 
  -2   2   5     3386.43     2954.04     34.34 o 
  -1   2   5      444.10      190.48     17.83 o 
   0   2   5     1603.92     2139.91     24.00 o 
   1   2   5      323.99      297.41     25.26 o 
   2   2   5      888.12      988.21     22.11 o 
   3   2   5      195.78      168.83      7.45 o 
   4   2   5     1167.40     1061.06     35.47 o 
   5   2   5       20.92       23.40      8.76 o 
   6   2   5      302.29      283.82     10.74 o 
  -7   3   5      164.66      204.86      8.23 o 
  -6   3   5       10.40       26.37      6.14 o 
  -5   3   5      413.82      382.97      8.13 o 
  -4   3   5     1181.98     1219.41      8.17 o 
  -3   3   5      154.55      166.03      4.76 o 
  -2   3   5     1041.45      966.63     15.03 o 
  -1   3   5     1074.37      526.18      5.36 o 
   0   3   5      379.94      443.62     40.73 o 
   1   3   5     1575.23     1467.58     18.20 o 
   2   3   5     1013.09      955.03     11.62 o 
   3   3   5       35.43       40.28      6.90 o 
   4   3   5     1259.79     1291.61     14.31 o 
   5   3   5       77.02       85.45      9.55 o 
   6   3   5        4.48       12.29      9.66 o 
  -7   4   5       64.83      106.62     10.01 o 
  -6   4   5      223.04      258.08      7.19 o 
  -5   4   5      212.71      257.58      6.45 o 
  -4   4   5      606.64      542.86      6.62 o 
  -3   4   5      321.91      354.90      5.34 o 
  -2   4   5     1238.56     1135.36     56.76 o 
  -1   4   5      824.03      373.10     13.36 o 
   0   4   5     1258.69     1471.65     94.71 o 
   1   4   5      409.35      431.58     12.29 o 
   2   4   5       99.87       94.52      8.20 o 
   3   4   5      432.43      455.47     11.29 o 
   4   4   5      746.31      721.23     13.75 o 
   5   4   5       20.71       40.78     14.84 o 
   6   4   5       44.66       40.76     10.40 o 
  -7   5   5      290.56      313.33     12.66 o 
  -6   5   5        0.73       17.37      6.54 o 
  -5   5   5     1011.99     1019.76      8.50 o 
  -4   5   5       16.72       24.77      4.80 o 
  -3   5   5     2260.60     2321.59     21.56 o 
  -2   5   5       84.37      105.65      3.10 o 
  -1   5   5     1727.58      989.21     24.79 o 
   0   5   5      538.71      720.17     47.41 o 
   1   5   5     2634.22     2778.83     22.89 o 
   2   5   5      320.92      342.86      5.36 o 
   3   5   5      558.78      618.00     11.90 o 
   4   5   5     1445.01     1410.58     16.48 o 
   5   5   5      641.71      573.52     15.91 o 
   6   5   5       50.90       44.87     15.38 o 
  -7   6   5       45.12       68.66     14.72 o 
  -6   6   5      246.27      274.51     10.37 o 
  -5   6   5      245.47      275.67      6.37 o 
  -4   6   5      347.68      334.96      5.82 o 
  -3   6   5      493.09      602.90     19.74 o 
  -2   6   5     1274.78     1231.47     50.50 o 
  -1   6   5     1375.93     1034.45    129.89 o 
   0   6   5      761.86      986.47     53.64 o 
   1   6   5      525.46      607.27      6.60 o 
   2   6   5       24.67       35.74      4.41 o 
   3   6   5     1257.62     1150.31     13.97 o 
   4   6   5     1270.58     1218.55     15.83 o 
   5   6   5      238.65      237.74     13.64 o 
   6   6   5        1.75       -6.15     13.00 o 
  -7   7   5       14.35       17.93     11.14 o 
  -6   7   5      159.58      214.48     10.94 o 
  -5   7   5       46.44       45.86      5.62 o 
  -4   7   5      760.67      746.67      9.84 o 
  -3   7   5      186.41      229.01     10.07 o 
  -2   7   5      399.71      416.42      4.95 o 
  -1   7   5        1.83        5.67      3.35 o 
   0   7   5      679.40      714.25     19.09 o 
   1   7   5      167.90      193.99      4.15 o 
   2   7   5     1493.06     1433.10     23.96 o 
   3   7   5      355.66      360.26     11.09 o 
   4   7   5      155.44      159.31     11.21 o 
   5   7   5       13.08        8.38     11.71 o 
   6   7   5      126.50      130.09     15.41 o 
  -7   8   5        2.84        6.15     10.31 o 
  -6   8   5      587.51      660.24     13.49 o 
  -5   8   5        0.28        6.99      9.43 o 
  -4   8   5      705.39      699.99     11.15 o 
  -3   8   5      170.31      192.36      4.71 o 
  -2   8   5     1500.08     1396.68     53.78 o 
  -1   8   5      208.66      168.62     12.40 o 
   0   8   5     1244.76     1441.80     10.97 o 
   1   8   5        6.29        6.33      3.67 o 
   2   8   5     1169.71     1145.55     15.33 o 
   3   8   5      283.42      306.42     10.76 o 
   4   8   5       72.22       53.26     10.67 o 
   5   8   5       35.83       56.40     13.19 o 
  -7   9   5      219.23      227.69     11.93 o 
  -6   9   5       61.20       97.37     11.14 o 
  -5   9   5      496.85      512.19     11.60 o 
  -4   9   5       91.45      102.34      8.83 o 
  -3   9   5     1368.16     1460.90     12.94 o 
  -2   9   5      661.03      626.12      9.26 o 
  -1   9   5     1507.90     1332.26    271.96 o 
   0   9   5      351.38      349.23      7.98 o 
   1   9   5      768.31      799.99      7.53 o 
   2   9   5        9.34        2.11      7.60 o 
   3   9   5      583.43      607.67     11.69 o 
   4   9   5       77.21       52.41     10.82 o 
   5   9   5      411.10      360.54     14.75 o 
  -7  10   5       81.26      107.97     11.09 o 
  -6  10   5        3.99        8.34     10.76 o 
  -5  10   5      266.54      301.57     10.58 o 
  -4  10   5      235.25      241.51      9.36 o 
  -3  10   5      267.09      303.07      9.09 o 
  -2  10   5      333.46      316.55     26.05 o 
  -1  10   5      956.60      815.68    118.47 o 
   0  10   5        1.02       19.04      7.95 o 
   1  10   5      889.16      911.89     17.30 o 
   2  10   5      106.38      103.51     10.31 o 
   3  10   5      755.22      689.30      9.41 o 
   4  10   5        5.74        4.00     11.04 o 
   5  10   5      198.83      181.66     12.76 o 
  -7  11   5       66.27       74.83     11.11 o 
  -6  11   5       62.26      103.86     10.63 o 
  -5  11   5      299.14      336.39     10.82 o 
  -4  11   5        9.82       17.91      8.41 o 
  -3  11   5     1056.08     1086.77     12.14 o 
  -2  11   5      826.27      911.95     90.18 o 
  -1  11   5      112.05       97.71      9.05 o 
   0  11   5       29.88       37.17     19.89 o 
   1  11   5      988.21     1161.96    251.08 o 
   2  11   5      261.85      254.25     11.85 o 
   3  11   5      133.07      124.72      6.07 o 
   4  11   5       42.02       48.36     10.82 o 
   5  11   5      190.15      134.81     13.68 o 
  -7  12   5       70.52       95.44     11.59 o 
  -6  12   5      750.83      814.53     14.26 o 
  -5  12   5       44.76       54.41      9.94 o 
  -4  12   5      982.99      912.30     12.85 o 
  -3  12   5      293.90      276.97      9.11 o 
  -2  12   5       91.94      108.56      6.44 o 
  -1  12   5       98.34       92.76     17.40 o 
   0  12   5     5264.06     5323.58    379.73 o 
   1  12   5        0.86       18.42      9.21 o 
   2  12   5      188.32      162.44      7.02 o 
   3  12   5        2.17        3.01      5.63 o 
   4  12   5      154.68      151.99     11.72 o 
   5  12   5       45.42       35.85     12.94 o 
  -6  13   5       89.23      115.81     11.92 o 
  -5  13   5      129.63      144.67     10.64 o 
  -4  13   5      369.90      373.42     10.08 o 
  -3  13   5      231.26      269.98      9.43 o 
  -2  13   5        6.14        0.43      6.01 o 
  -1  13   5      170.51      166.47     24.38 o 
   0  13   5     4479.51     4148.50    279.95 o 
   1  13   5        3.81       24.99      9.74 o 
   2  13   5      261.83      239.43      8.35 o 
   3  13   5      262.32      295.10      7.13 o 
   4  13   5      685.89      589.31     14.06 o 
   5  13   5       75.50       69.86     12.11 o 
  -6  14   5        1.51       15.71     11.31 o 
  -5  14   5       37.91       41.77      9.38 o 
  -4  14   5       29.82       39.98      9.18 o 
  -3  14   5      159.74      176.64      9.12 o 
  -2  14   5      115.18      103.05      8.52 o 
  -1  14   5      948.03      853.38    100.30 o 
   0  14   5      156.73      201.27      6.50 o 
   1  14   5       59.83       79.64     23.06 o 
   2  14   5      642.34      593.80      7.43 o 
   3  14   5      725.37      620.82     13.61 o 
   4  14   5        6.30        3.29     11.81 o 
   5  14   5      138.17      143.39     13.84 o 
  -6  15   5        8.78       20.56     10.11 o 
  -5  15   5      344.64      354.98     11.89 o 
  -4  15   5        3.67       13.16      9.37 o 
  -3  15   5      384.51      437.48     11.21 o 
  -2  15   5        0.01       -0.49      6.31 o 
  -1  15   5      472.42      475.78     44.49 o 
   0  15   5        2.89       32.47      6.30 o 
   1  15   5      938.89     1047.69    139.05 o 
   2  15   5       20.07       23.89     14.44 o 
   3  15   5       23.72       31.85      6.40 o 
   4  15   5        1.39       -5.23     10.98 o 
  -6  16   5      224.55      268.45     13.05 o 
  -5  16   5      116.29      141.28     10.56 o 
  -4  16   5      390.54      356.07     10.69 o 
  -3  16   5       51.23       44.64     14.33 o 
  -2  16   5      247.91      259.57      7.36 o 
  -1  16   5      295.18      263.21     37.82 o 
   0  16   5      630.00      673.13     20.20 o 
   1  16   5      332.69      302.62     37.53 o 
   2  16   5      591.41      760.59    187.32 o 
   3  16   5       28.19       30.94      6.62 o 
   4  16   5       10.69        3.78     10.93 o 
  -5  17   5        2.17        7.63      9.79 o 
  -4  17   5       98.66       90.04      9.44 o 
  -3  17   5        0.26        0.68      8.56 o 
  -2  17   5      348.56      351.09      8.69 o 
  -1  17   5      374.02      337.50     37.27 o 
   0  17   5      179.49      207.84      6.78 o 
   1  17   5      555.28      477.61     15.93 o 
   2  17   5      475.14      541.56    114.83 o 
   3  17   5      125.20      115.07      9.60 o 
   4  17   5       69.47       75.02      7.30 o 
  -5  18   5       13.45       29.48     11.08 o 
  -4  18   5      177.92      199.36     10.42 o 
  -3  18   5       35.71       33.35      7.58 o 
  -2  18   5      464.07      430.13      7.37 o 
  -1  18   5        8.46        7.43      9.21 o 
   0  18   5       57.55       89.37      6.85 o 
   1  18   5       60.37       36.24     11.31 o 
   2  18   5      155.97      132.52     11.18 o 
   3  18   5       27.82       28.43     10.16 o 
   4  18   5      227.24      207.38      7.74 o 
  -5  19   5      337.25      335.88     12.89 o 
  -4  19   5       54.40       59.39     10.04 o 
  -3  19   5      323.11      349.68      8.16 o 
  -2  19   5        1.22        5.24      6.37 o 
  -1  19   5      216.63      250.64     11.31 o 
   0  19   5       94.54       97.96     10.80 o 
   1  19   5      560.25      544.90     13.75 o 
   3  19   5      105.00      100.74     11.38 o 
  -3  20   5       21.12        5.42      9.13 o 
  -2  20   5      178.02      180.64     13.61 o 
  -1  20   5      251.96      250.82     13.21 o 
   0  20   5        6.57       19.85     10.38 o 
   1  20   5      139.70       96.84     12.52 o 
   2  20   5       18.44       -1.98     11.31 o 
   3  20   5       22.07        3.83     10.99 o 
  -4  21   5       22.21        1.35     13.12 o 
  -3  21   5       36.26       26.00      9.19 o 
  -2  21   5       39.38       39.43     14.07 o 
  -1  21   5       29.46       37.74     12.55 o 
   0  21   5      123.93      146.46     11.04 o 
   1  21   5       87.97       66.23     12.63 o 
   2  21   5      170.58      149.57     11.18 o 
  -3  22   5        2.44       -2.55     10.75 o 
  -2  22   5       93.80      117.55     14.04 o 
  -1  22   5       51.37       49.25     13.19 o 
   0  22   5       54.03       79.51     11.43 o 
   2  22   5       70.76       75.21     11.28 o 
  -3  23   5       39.47       42.24      9.24 o 
  -2  23   5       35.98       29.93     12.65 o 
  -1  23   5      148.92      183.01     14.37 o 
   0  23   5       90.59      124.52     12.96 o 
   1  23   5      168.46      159.35     11.76 o 
  -2  24   5       22.11       16.30     12.32 o 
  -1  24   5       19.49       39.64     14.23 o 
   0  24   5       68.26       91.44     13.45 o 
  -6   0   6      212.34      267.87     11.72 o 
  -4   0   6      898.07      942.36     11.48 o 
  -2   0   6     2116.46     1237.82     10.90 o 
   0   0   6     3536.04     5236.68     19.89 o 
   2   0   6     1328.89     1421.27     14.46 o 
   4   0   6     1856.83     1731.24     18.94 o 
  -7   1   6       10.33       36.63      7.73 o 
  -6   1   6      201.33      219.47      7.80 o 
  -5   1   6      976.37     1038.21     11.37 o 
  -4   1   6      358.66      392.17     12.96 o 
  -3   1   6      216.87      190.96      5.45 o 
  -2   1   6      109.80       74.77      4.57 o 
  -1   1   6      341.04      272.72     16.19 o 
   0   1   6      384.11      562.66     18.61 o 
   1   1   6      593.97      585.32      7.52 o 
   2   1   6       89.26      138.32      9.68 o 
   3   1   6       52.51       59.91      7.35 o 
   4   1   6      237.56      219.27      9.08 o 
   5   1   6       73.23       86.11      9.62 o 
  -7   2   6      121.42      139.47      7.73 o 
  -6   2   6      125.42      157.12      7.37 o 
  -5   2   6      371.05      404.09      7.61 o 
  -4   2   6      148.39      147.50      5.80 o 
  -3   2   6     1005.70      956.85     25.97 o 
  -2   2   6      139.13       93.75     11.67 o 
  -1   2   6      657.50      521.69     48.43 o 
   0   2   6      210.06      266.46      6.35 o 
   1   2   6     1274.99     1331.24      9.06 o 
   2   2   6       96.35      111.81      9.15 o 
   3   2   6        9.32       -1.22     10.68 o 
   4   2   6        5.25        9.07      9.17 o 
   5   2   6       41.49       44.92     14.11 o 
  -7   3   6      362.77      472.76      9.54 o 
  -6   3   6        2.03        8.37      6.81 o 
  -5   3   6      353.05      388.06      7.45 o 
  -4   3   6       85.14      104.35      5.79 o 
  -3   3   6      963.13      976.67     16.81 o 
  -2   3   6       16.76       16.26      6.63 o 
  -1   3   6     2287.23     1515.13     74.28 o 
   0   3   6      359.69      537.34     24.83 o 
   1   3   6      818.31      889.34     19.12 o 
   2   3   6      106.30      115.66      9.25 o 
   3   3   6      372.53      352.12     11.66 o 
   4   3   6       88.59       75.64     12.75 o 
   5   3   6      488.09      495.25     16.30 o 
  -7   4   6       57.52       80.06      7.52 o 
  -6   4   6      221.18      272.84      7.95 o 
  -5   4   6       17.63       36.28      6.16 o 
  -4   4   6      517.61      542.81      8.54 o 
  -3   4   6       41.55       33.65      5.06 o 
  -2   4   6      629.28      456.25     37.71 o 
  -1   4   6       29.70       22.42      4.38 o 
   0   4   6     1461.86     2047.17     91.09 o 
   1   4   6      144.49      168.67      4.79 o 
   2   4   6     1903.13     2003.43    145.49 o 
   3   4   6        1.04        1.35      9.56 o 
   4   4   6      267.60      256.59     13.40 o 
   5   4   6       20.96       19.90     13.49 o 
  -7   5   6        0.56        8.94      7.55 o 
  -6   5   6      268.32      302.44      7.96 o 
  -5   5   6      120.20      128.37      6.65 o 
  -4   5   6      566.13      579.40     15.27 o 
  -3   5   6       24.72       32.67      4.97 o 
  -2   5   6      486.51      416.08     33.05 o 
  -1   5   6       35.27       32.88      4.82 o 
   0   5   6       43.72       86.30     16.07 o 
   1   5   6      174.48      204.14      4.52 o 
   2   5   6     1444.49     1523.01     65.25 o 
   3   5   6      347.87      306.90     12.10 o 
   4   5   6       55.63       65.25     12.67 o 
   5   5   6       50.89       61.80     14.36 o 
  -7   6   6      103.87      121.44     13.02 o 
  -6   6   6      348.26      406.86     12.69 o 
  -5   6   6      235.08      258.53      7.05 o 
  -4   6   6      753.63      774.74     10.05 o 
  -3   6   6      355.66      356.08     18.32 o 
  -2   6   6      201.30      153.94     16.68 o 
  -1   6   6      552.76      433.43     34.58 o 
   0   6   6     3199.01     4450.96    230.25 o 
   1   6   6      387.32      463.61     14.55 o 
   2   6   6      190.41      190.75     85.56 o 
   3   6   6       78.90       63.07     11.00 o 
   4   6   6      517.80      448.65     14.63 o 
   5   6   6        1.90        4.66     13.49 o 
  -7   7   6      167.59      213.42     12.74 o 
  -6   7   6        3.54       18.50     11.59 o 
  -5   7   6      461.43      507.15     12.52 o 
  -4   7   6        7.15       17.44      9.32 o 
  -3   7   6     1415.18     1345.28      8.54 o 
  -2   7   6       25.47       17.73      4.31 o 
  -1   7   6     1025.05      777.19     62.99 o 
   0   7   6     1636.04     2401.60    142.75 o 
   1   7   6     2601.05     2687.30     55.62 o 
   2   7   6      501.13      483.64     71.11 o 
   3   7   6      897.68      883.53     14.08 o 
   4   7   6       41.00       24.90     12.06 o 
   5   7   6      191.17      192.84     14.05 o 
  -7   8   6       71.43       83.81     11.70 o 
  -6   8   6      128.55      159.68     12.58 o 
  -5   8   6      123.02      171.53     11.42 o 
  -4   8   6        2.60       18.95      9.83 o 
  -3   8   6      475.99      419.47     10.53 o 
  -2   8   6       15.22        8.77      7.24 o 
  -1   8   6       14.59        8.86      4.04 o 
   0   8   6      998.89     1325.96    100.63 o 
   1   8   6      369.92      388.67     27.21 o 
   2   8   6        9.68       14.11      8.34 o 
   3   8   6       79.81       78.70     10.04 o 
   4   8   6       31.78       42.25     11.42 o 
   5   8   6      170.16      116.98     14.86 o 
  -7   9   6      129.77      167.62     12.35 o 
  -6   9   6      108.78      129.46     12.77 o 
  -5   9   6       25.56       31.73     10.83 o 
  -4   9   6      873.06      908.21     13.44 o 
  -3   9   6      301.12      290.76      9.83 o 
  -2   9   6       91.82       99.91      7.98 o 
  -1   9   6      710.59      591.01    141.58 o 
   0   9   6      996.73     1112.90     10.92 o 
   1   9   6      193.66      231.07     54.69 o 
   2   9   6      108.67      123.19      5.86 o 
   3   9   6      359.21      241.75     86.73 o 
   4   9   6        8.51        6.83     11.61 o 
   5   9   6      122.02       99.97     13.01 o 
  -6  10   6       92.18      156.89     12.79 o 
  -5  10   6        1.47        5.59     10.50 o 
  -4  10   6     1748.19     1806.56     16.62 o 
  -3  10   6      179.61      184.26      9.92 o 
  -2  10   6      282.45      206.57      8.88 o 
  -1  10   6       85.83       76.04     15.05 o 
   0  10   6      778.35      862.16     13.14 o 
   1  10   6       14.78       53.55     19.53 o 
   2  10   6      361.22      373.35      8.05 o 
   3  10   6       54.37       57.90     10.12 o 
   4  10   6      262.46      230.35     13.49 o 
  -6  11   6       89.61       94.76     11.86 o 
  -5  11   6       47.55       56.92     10.09 o 
  -4  11   6      209.17      232.90     11.34 o 
  -3  11   6      163.29      170.28      9.38 o 
  -2  11   6     1667.98     1291.01     13.05 o 
  -1  11   6      619.96      608.63    114.74 o 
   0  11   6       67.61       78.97      6.71 o 
   1  11   6      812.25     1037.27    205.76 o 
   2  11   6       15.29       41.76      8.08 o 
   3  11   6      281.52      307.41    125.25 o 
   4  11   6       12.96       19.62     11.32 o 
  -6  12   6       43.31       52.61     11.16 o 
  -5  12   6      111.14      149.45     11.64 o 
  -4  12   6      169.72      169.67     10.10 o 
  -3  12   6      522.42      511.05     11.92 o 
  -2  12   6      904.57      844.92    146.43 o 
  -1  12   6       24.86       10.83      6.40 o 
   0  12   6      264.64      332.49     32.10 o 
   1  12   6      243.92      370.21     59.48 o 
   2  12   6       71.06       74.22      9.04 o 
   3  12   6      141.79      118.35     54.15 o 
   4  12   6      135.15       90.16     12.97 o 
  -6  13   6       77.77       79.68     12.93 o 
  -5  13   6      340.14      352.80     12.76 o 
  -4  13   6       54.53       72.39     10.44 o 
  -3  13   6      795.70      793.42     13.18 o 
  -2  13   6      965.49     1002.06    151.35 o 
  -1  13   6       54.26       45.35      7.71 o 
   0  13   6       99.78      123.10     22.12 o 
   1  13   6     1185.49     1267.17    203.44 o 
   2  13   6       90.15      125.24      7.16 o 
   3  13   6      137.70       19.49     13.48 o 
   4  13   6        9.32       16.27     11.46 o 
  -6  14   6      126.33      167.35     13.30 o 
  -5  14   6        0.48        7.83     10.32 o 
  -4  14   6      484.75      491.60     11.86 o 
  -3  14   6       30.07       38.03      9.14 o 
  -2  14   6      770.67      721.23    128.76 o 
  -1  14   6      207.03      211.22     39.79 o 
   0  14   6      233.47      291.21     24.37 o 
   1  14   6        1.62       14.23      7.87 o 
   2  14   6      499.93      702.20    160.84 o 
   4  14   6      160.00      133.66     12.34 o 
  -5  15   6        0.08        0.45     11.32 o 
  -4  15   6       81.32       94.36     10.94 o 
  -3  15   6       26.39       23.52      9.33 o 
  -2  15   6      143.28      149.38     27.67 o 
  -1  15   6       52.58       57.31     11.49 o 
   0  15   6      150.89      204.35     25.66 o 
   1  15   6       47.92       83.10      7.67 o 
   2  15   6       55.42      102.83     35.64 o 
   3  15   6       77.84       67.24     12.32 o 
   4  15   6       17.07       15.34     12.66 o 
  -5  16   6       61.65       69.69     11.64 o 
  -4  16   6      198.28      214.19     11.49 o 
  -3  16   6      383.05      366.12     10.95 o 
  -2  16   6      105.72       85.57      7.48 o 
  -1  16   6        7.07        9.85      6.67 o 
   0  16   6      595.48      541.40     26.02 o 
   1  16   6       47.85       63.67      9.43 o 
   2  16   6      202.10      231.62     74.83 o 
   3  16   6       62.30       47.58      9.46 o 
  -5  17   6      170.28      174.92     11.29 o 
  -4  17   6        0.55        4.98     10.08 o 
  -3  17   6      268.03      276.94     10.95 o 
  -2  17   6        8.48       13.73      7.30 o 
  -1  17   6      356.67      338.05     64.17 o 
   0  17   6      225.21      225.81      7.78 o 
   1  17   6       79.26      110.17      7.72 o 
   2  17   6       42.53       58.15     37.35 o 
   3  17   6      162.87      203.50     62.39 o 
  -4  18   6       29.66       37.43     10.06 o 
  -3  18   6        2.04        5.36      9.55 o 
  -2  18   6       88.15       89.30      8.26 o 
  -1  18   6      367.80      382.44     56.11 o 
   0  18   6       81.09      113.35      7.66 o 
   1  18   6       12.28       59.76     18.15 o 
   2  18   6       52.92       99.40     42.74 o 
  -4  19   6      148.12      147.45     10.65 o 
  -3  19   6      176.91      182.70      8.57 o 
  -2  19   6        3.47       10.73      8.83 o 
  -1  19   6        0.85        2.15      7.49 o 
   0  19   6       56.20       67.46     12.43 o 
   1  19   6        5.41       14.30      9.60 o 
  -4  20   6       88.53       91.26     10.62 o 
  -3  20   6        7.81        3.24      6.93 o 
  -2  20   6      205.41      200.60     16.37 o 
  -1  20   6      141.09      150.49     12.40 o 
   0  20   6      260.64      257.86     12.16 o 
   1  20   6       72.70       89.65     10.61 o 
   2  20   6      131.73       69.27     13.63 o 
  -3  21   6      145.22      154.79     14.83 o 
  -2  21   6       26.12       19.24     13.65 o 
  -1  21   6       83.76       95.18     14.48 o 
   0  21   6        1.82       13.91     11.25 o 
   1  21   6       81.10      136.14     11.67 o 
  -2  22   6       16.39        0.97     15.07 o 
  -1  22   6      173.37      247.41     16.07 o 
   0  22   6        1.03       14.35     12.40 o 
  -7   0   7      578.11      724.24     16.02 o 
  -5   0   7      501.85      556.11     11.80 o 
  -3   0   7     1340.55     1097.89     12.53 o 
  -1   0   7     1075.47     1266.40     12.81 o 
   1   0   7     1194.10     1525.12     13.74 o 
   3   0   7      277.45      293.43     12.24 o 
  -6   1   7       61.23       73.14      7.80 o 
  -5   1   7       10.47       22.65      6.76 o 
  -4   1   7      311.95      310.45      7.08 o 
  -3   1   7       82.38       77.33      5.78 o 
  -2   1   7      480.19      156.52     18.64 o 
  -1   1   7       43.11      152.89      6.04 o 
   0   1   7      506.16      712.87      8.31 o 
   1   1   7       33.70       27.65      6.16 o 
   2   1   7      458.78      366.94     10.28 o 
   3   1   7        9.64        3.55     11.16 o 
   4   1   7      215.10      239.73     14.44 o 
  -6   2   7       40.69       51.73     10.30 o 
  -5   2   7       17.31       33.24      7.89 o 
  -4   2   7        2.48       13.01      5.93 o 
  -3   2   7      145.00      120.17      5.73 o 
  -2   2   7        8.30       -5.98      5.98 o 
  -1   2   7       28.39      105.01     11.21 o 
   0   2   7      143.75      157.71      9.37 o 
   1   2   7       34.35       39.67     10.04 o 
   2   2   7       62.65       78.85      9.65 o 
   3   2   7       87.54       99.74     11.96 o 
   4   2   7       48.93       63.42     13.66 o 
  -6   3   7      276.28      322.83      8.54 o 
  -5   3   7        0.35       13.06      6.66 o 
  -4   3   7      940.04      925.38     11.65 o 
  -3   3   7        4.11       24.81      5.49 o 
  -2   3   7      801.20      306.80     68.72 o 
  -1   3   7      381.30      480.70      9.46 o 
   0   3   7     2086.41     2994.97     56.34 o 
   1   3   7      118.51      100.63     15.60 o 
   2   3   7      436.44      316.33     48.63 o 
   3   3   7       27.02       43.65     11.78 o 
   4   3   7      417.61      358.28     15.24 o 
  -6   4   7        6.42        8.08      7.11 o 
  -5   4   7      442.20      481.21     18.59 o 
  -4   4   7       39.42       40.94      6.46 o 
  -3   4   7     1279.52     1021.76     56.89 o 
  -2   4   7      108.93       48.85     22.54 o 
  -1   4   7      862.19     1002.30      8.33 o 
   0   4   7        0.46       38.46      6.98 o 
   1   4   7      435.14      550.38     69.17 o 
   2   4   7       40.28       42.50      9.98 o 
   3   4   7      679.56      612.40    208.07 o 
   4   4   7        3.11        6.79     13.13 o 
  -6   5   7       17.07       18.75     11.94 o 
  -5   5   7        0.45       13.20      6.84 o 
  -4   5   7       11.90       13.07      6.18 o 
  -3   5   7       26.69       28.62      5.57 o 
  -2   5   7        3.68       -3.67      4.58 o 
  -1   5   7        0.30       70.15     12.20 o 
   0   5   7       14.42       60.56     17.15 o 
   1   5   7        0.70       16.99     22.94 o 
   3   5   7       62.86       33.88     11.61 o 
   4   5   7        0.11       -6.68     12.03 o 
  -6   6   7       23.32       31.54     12.60 o 
  -5   6   7      146.72      162.08     11.32 o 
  -4   6   7       72.42       65.06     10.41 o 
  -3   6   7      808.50      658.07     65.66 o 
  -2   6   7       82.18       58.78     19.82 o 
  -1   6   7      182.64      226.56     11.78 o 
   0   6   7      562.45      830.15     50.60 o 
   1   6   7     1667.67     2139.61    502.42 o 
   2   6   7      132.12       41.12     24.50 o 
   3   6   7       57.02       64.30     11.48 o 
   4   6   7        3.49       -6.29     11.93 o 
  -6   7   7      201.43      256.69     13.84 o 
  -5   7   7        0.24       12.96     10.62 o 
  -4   7   7      427.09      414.78     12.21 o 
  -3   7   7        0.68       11.27      9.21 o 
  -2   7   7     2636.76     1227.64     13.11 o 
  -1   7   7      453.59      415.21      8.26 o 
   0   7   7       67.97       94.87     18.09 o 
   1   7   7       28.99       69.43     17.46 o 
   2   7   7      577.09      590.10     86.80 o 
   3   7   7        5.92        4.73     11.43 o 
   4   7   7      497.12      414.45    156.48 o 
  -6   8   7      165.72      189.69     13.59 o 
  -5   8   7       62.09       75.40     11.22 o 
  -4   8   7      177.66      189.08     11.30 o 
  -3   8   7      146.75      145.41     10.50 o 
  -2   8   7      972.04      537.23     10.46 o 
  -1   8   7      390.96      354.50     10.15 o 
   0   8   7       81.84       92.83      7.39 o 
   1   8   7       34.43       79.79      5.96 o 
   2   8   7       31.00        0.36     11.84 o 
   4   8   7        5.17       10.87     12.74 o 
  -6   9   7      306.06      408.16     15.02 o 
  -5   9   7       59.42       78.14     11.80 o 
  -4   9   7      135.50      144.99     10.53 o 
  -3   9   7       65.50       44.00      9.59 o 
  -2   9   7        9.17        7.50      8.53 o 
  -1   9   7       30.29       66.55      9.40 o 
   0   9   7      671.81      677.43     15.39 o 
   1   9   7       13.04       12.56     16.46 o 
   2   9   7       33.82       15.48     11.43 o 
   4   9   7        7.29       -3.49     12.48 o 
  -6  10   7      284.59      350.39     15.34 o 
  -5  10   7      105.86      145.83     12.13 o 
  -4  10   7      394.37      385.42     12.51 o 
  -3  10   7     1155.39      983.46     14.47 o 
  -2  10   7      557.69      330.15     10.43 o 
  -1  10   7      811.73      666.22     12.33 o 
   0  10   7       21.09       78.24     41.51 o 
   1  10   7      604.23      823.44    172.37 o 
   2  10   7       44.82       35.14     12.19 o 
   3  10   7      563.68      447.03     16.05 o 
   4  10   7        2.83       -5.19     13.85 o 
  -6  11   7      347.92      429.86     15.33 o 
  -5  11   7        2.32       17.61     10.49 o 
  -4  11   7      130.89      153.43     11.73 o 
  -3  11   7       44.51       41.11      9.68 o 
  -2  11   7      745.77      468.45     10.75 o 
  -1  11   7       13.50       15.75      8.76 o 
   0  11   7      258.80      391.39     74.07 o 
   1  11   7        0.05       12.64      7.97 o 
   2  11   7      160.41      235.27     12.62 o 
  -5  12   7      137.36      144.59     12.39 o 
  -4  12   7      131.94      145.04     11.34 o 
  -3  12   7       36.96       38.46     10.50 o 
  -2  12   7        7.40        4.30      8.67 o 
  -1  12   7      104.60       74.84      7.62 o 
   0  12   7        0.61       72.97     50.67 o 
   1  12   7       77.09       60.67     13.74 o 
   2  12   7        0.83       31.51     12.93 o 
  -5  13   7       37.70       58.18     12.46 o 
  -4  13   7      496.12      517.63     14.08 o 
  -3  13   7        1.32        0.88     10.20 o 
  -2  13   7      192.08      140.09     10.41 o 
  -1  13   7        8.02        7.23     14.27 o 
   0  13   7      405.16      524.29     58.88 o 
   1  13   7       23.41       35.59      8.12 o 
   2  13   7      440.84      599.80     14.32 o 
   3  13   7       13.07       -1.80     11.17 o 
  -5  14   7       66.60       89.17     11.67 o 
  -4  14   7       24.41       41.32     11.68 o 
  -3  14   7      348.51      332.48     11.49 o 
  -2  14   7       17.47       -4.15     10.22 o 
  -1  14   7      366.73      369.98     63.77 o 
   0  14   7       53.47      115.37     47.60 o 
   1  14   7      282.08      363.37     33.91 o 
   2  14   7        2.13       48.54     13.89 o 
   3  14   7      163.04      232.12     13.24 o 
  -5  15   7       21.13       35.78     12.70 o 
  -4  15   7       70.34       80.04     10.72 o 
  -3  15   7       15.06       26.27     10.65 o 
  -1  15   7        2.44        5.17      9.14 o 
   0  15   7       61.82      151.55     48.73 o 
   1  15   7        2.92       14.28     12.04 o 
   2  15   7       34.87       72.10     18.94 o 
  -4  16   7        6.12       16.83     11.81 o 
  -3  16   7      125.07      119.76     11.92 o 
  -2  16   7       28.63       19.51     14.70 o 
  -1  16   7       55.40       35.36      8.28 o 
   0  16   7        4.31       34.60     25.52 o 
   1  16   7       99.68      127.40     26.74 o 
   2  16   7       75.56       87.41     11.05 o 
  -4  17   7      175.26      217.61     13.14 o 
  -3  17   7        1.18       14.58     11.76 o 
  -2  17   7      288.42      282.87     64.60 o 
  -1  17   7        0.22       -7.27     10.69 o 
   0  17   7      433.96      487.91     30.34 o 
   1  17   7        3.00       81.80     44.09 o 
   2  17   7      129.60      162.79     29.76 o 
  -3  18   7      109.91      122.29     12.32 o 
  -2  18   7       36.37        9.87      9.27 o 
  -1  18   7       84.34       71.93     15.34 o 
   0  18   7       14.05       27.32     11.21 o 
   1  18   7       43.84      167.36     62.43 o 
  -3  19   7       61.88       67.62     12.43 o 
  -2  19   7       51.34       31.26      9.02 o 
  -1  19   7       14.38        3.16      8.15 o 
   0  19   7       66.29       50.36      9.27 o 
  -2  20   7       14.89       11.42     10.24 o 
  -1  20   7      151.66      143.89     31.61 o 
  -6   0   8      207.80      259.71     12.06 o 
  -4   0   8      367.66      361.43     11.58 o 
  -2   0   8      544.30      290.84      8.67 o 
   0   0   8      322.84      505.94     12.42 o 
   2   0   8      191.53      227.87     12.03 o 
  -6   1   8        1.42       -1.57      8.76 o 
  -5   1   8      158.03      177.62     12.57 o 
  -4   1   8       84.88       72.52      6.68 o 
  -3   1   8      219.10      102.39      6.01 o 
  -2   1   8       58.86       44.16      5.19 o 
  -1   1   8      501.18      806.03     12.03 o 
   0   1   8      180.46      190.91      7.99 o 
   1   1   8      245.57      339.65     28.96 o 
   2   1   8       64.38       13.69      7.95 o 
  -6   2   8       39.84       39.88      7.88 o 
  -5   2   8       44.15       59.39      7.37 o 
  -4   2   8        7.58        9.89      6.48 o 
  -3   2   8        2.76        5.02      7.94 o 
  -2   2   8       80.21       61.04      5.14 o 
  -1   2   8      164.33      307.08     20.59 o 
   0   2   8       50.09       62.53      7.35 o 
   1   2   8       18.11       62.68     10.01 o 
  -6   3   8       21.15       31.70     17.08 o 
  -5   3   8      276.28      303.16      8.50 o 
  -4   3   8        0.03        7.97      6.64 o 
  -3   3   8      863.78      452.40     88.13 o 
  -2   3   8       62.85       45.85      6.29 o 
  -1   3   8      144.93      395.24     43.40 o 
   0   3   8       30.78       34.30      7.15 o 
   1   3   8     1097.79     1567.93     59.94 o 
   2   3   8       36.63       -3.54     11.22 o 
  -6   4   8      145.99      244.12     13.10 o 
  -5   4   8        6.98       25.26      7.36 o 
  -4   4   8      341.78      309.10     10.57 o 
  -3   4   8      163.43       78.99     21.13 o 
  -2   4   8      437.51      245.27      6.13 o 
  -1   4   8       19.84      134.01      5.91 o 
   0   4   8      324.16      489.08     12.98 o 
   1   4   8      202.93      313.23      8.88 o 
   2   4   8      102.16       93.62     24.84 o 
  -6   5   8        7.06       60.49     11.04 o 
  -5   5   8       29.32       34.63     10.15 o 
  -4   5   8       86.19       78.51     11.09 o 
  -3   5   8        5.39        1.69      5.59 o 
  -2   5   8       12.84       12.41      6.88 o 
  -1   5   8       16.67      110.87     16.63 o 
   0   5   8      436.96      479.99     34.36 o 
   1   5   8      103.37      194.16      9.91 o 
   2   5   8        9.01        7.91     10.57 o 
  -5   6   8       14.14       32.26     10.50 o 
  -4   6   8      337.65      276.85     12.04 o 
  -3   6   8        6.67        1.56      8.44 o 
  -2   6   8      243.79      119.25      8.36 o 
  -1   6   8      206.39      320.02     37.76 o 
   0   6   8      256.35      384.16     25.02 o 
   1   6   8       81.58      134.03      8.55 o 
   2   6   8      517.15      476.50     93.94 o 
  -5   7   8      315.75      327.92     12.35 o 
  -4   7   8        2.51       14.49     10.51 o 
  -3   7   8      185.22       82.42      9.77 o 
  -2   7   8       11.52       26.12      8.73 o 
  -1   7   8      527.97      779.29     12.05 o 
   0   7   8        9.33       60.11     10.77 o 
   1   7   8      252.65      431.44     14.18 o 
   2   7   8        5.92       14.80     13.15 o 
   3   7   8      134.88       43.24     14.68 o 
  -5   8   8        5.76       28.29     10.45 o 
  -4   8   8      409.34      313.01     11.80 o 
  -3   8   8      152.11       45.43     10.31 o 
  -2   8   8       43.74       26.10      8.09 o 
  -1   8   8      135.65      215.16     10.72 o 
   0   8   8      337.74      574.05     11.31 o 
   1   8   8       56.69       97.50     11.91 o 
   2   8   8      111.03      178.33     12.53 o 
   3   8   8      237.63      144.51     15.45 o 
  -5   9   8       22.53       41.81     11.85 o 
  -4   9   8      197.02      181.21     12.09 o 
  -3   9   8      132.54       53.93      9.63 o 
  -2   9   8      168.58      114.69      9.85 o 
  -1   9   8        5.65      110.17     10.64 o 
   0   9   8       38.88      215.09     10.03 o 
   1   9   8       36.29       54.71     12.29 o 
   2   9   8        1.03       18.95     13.43 o 
  -5  10   8       30.93       76.31     12.91 o 
  -4  10   8      148.03      127.92     12.60 o 
  -2  10   8      645.12      384.81     10.95 o 
  -1  10   8       13.46       80.72      9.83 o 
   0  10   8      692.07     1249.15     15.43 o 
   1  10   8        3.49        3.40     12.73 o 
   2  10   8      135.09      224.42     13.10 o 
  -5  11   8      254.51      335.86     14.22 o 
  -4  11   8      194.16      171.31     11.58 o 
  -3  11   8       95.93       52.02     10.01 o 
  -2  11   8       36.73        9.82      9.70 o 
  -1  11   8       76.02      162.03     10.60 o 
   0  11   8        4.36      205.44    119.01 o 
   1  11   8      230.63      372.86     14.62 o 
   2  11   8        9.52       27.06     12.76 o 
  -4  12   8        4.26        1.96     12.21 o 
  -3  12   8       36.73       -5.98     11.52 o 
  -1  12   8       36.01       72.05     10.87 o 
   0  12   8       10.44      150.08     95.14 o 
   1  12   8       21.99       24.45     13.05 o 
   2  12   8       11.76       36.65     12.62 o 
  -4  13   8        2.69        2.11     10.67 o 
  -3  13   8      249.74      169.63     11.31 o 
  -1  13   8      310.38      342.33     12.47 o 
   0  13   8        4.90      130.62     85.03 o 
   1  13   8       75.64       83.55     12.13 o 
  -4  14   8       70.95       83.63     13.23 o 
  -3  14   8       19.67        4.51     11.11 o 
  -2  14   8      147.92       99.68     10.60 o 
  -1  14   8       38.59       52.18     21.59 o 
   0  14   8      506.95      798.65    155.17 o 
   1  14   8       10.12        8.36      8.54 o 
  -3  15   8       20.55       16.95     11.96 o 
  -1  15   8       23.59       23.80     17.28 o 
   0  15   8      209.80      320.90     85.10 o 
   1  15   8        3.76      148.59     10.39 o 
  -3  16   8        1.63       -6.59     12.21 o 
  -2  16   8       37.46       -5.83     11.02 o 
  -1  16   8       25.58       13.50      8.84 o 
   0  16   8        2.61       89.77     12.75 o 
  -1  17   8      180.74      184.80     41.63 o 
  -5   0   9       42.75       68.85     10.13 o 
  -3   0   9      528.23      101.65     10.59 o 
  -1   0   9      224.42      383.88     11.51 o 
   1   0   9      463.29      738.88     14.77 o 
  -5   1   9       37.98       57.79      7.98 o 
  -4   1   9       64.10       28.63      7.91 o 
  -3   1   9      279.39       29.64      9.68 o 
  -1   1   9       93.41      167.84      7.43 o 
   0   1   9        7.40       21.08      9.26 o 
   1   1   9      158.74      242.29      9.01 o 
   2   1   9        8.99       18.64      8.34 o 
  -5   2   9       70.48       81.70      7.30 o 
  -4   2   9      159.44       86.85     14.35 o 
  -1   2   9       60.62      112.06     24.56 o 
   0   2   9      215.62      276.28     15.62 o 
   1   2   9       37.74       69.41      8.22 o 
   2   2   9      146.88      210.49      8.83 o 
  -4   3   9       36.09       10.67     15.47 o 
  -3   3   9       73.88       24.83      8.57 o 
  -2   3   9      315.43      200.38      7.27 o 
  -1   3   9        1.60       30.69     10.67 o 
   0   3   9        8.47       54.58     26.49 o 
   1   3   9       79.47      138.15      8.51 o 
   2   3   9      111.86      197.83     36.78 o 
  -3   4   9      120.57       63.55      9.41 o 
  -2   4   9      227.33       81.31      7.38 o 
  -1   4   9      284.02      416.05     10.42 o 
   0   4   9       41.34      102.57     37.05 o 
   1   4   9      161.60      346.02      9.29 o 
   2   4   9       19.37       36.23     12.19 o 
  -1   5   9      228.97      355.46      8.29 o 
   0   5   9       69.61      180.60     41.82 o 
   1   5   9       50.32       88.19      8.27 o 
  -1   6   9        6.02       34.79     10.89 o 
   0   6   9       94.19      214.05     10.51 o 
   1   6   9        8.48       17.36     13.60 o 
  -4   7   9       68.02       18.16     10.82 o 
  -2   7   9      234.28      145.33     10.76 o 
  -1   7   9        7.84       55.57     12.46 o 
   0   7   9      464.08      858.63     15.26 o 
   1   7   9       52.65       62.32     14.69 o 
  -4   8   9      230.07       96.34     10.76 o 
  -2   8   9      120.57        9.47     11.53 o 
  -1   8   9       17.29       75.32     10.65 o 
   0   8   9      212.39      400.57     13.02 o 
   1   8   9       15.56       34.47     12.73 o 
  -1   9   9       59.73      161.78     12.69 o 
   0   9   9       25.54      140.64     11.64 o 
   1   9   9      101.49      157.37     14.26 o 
  -3  10   9       87.45        9.78     10.34 o 
  -1  10   9        2.34       56.45     12.16 o 
   0  10   9       10.72      166.89     14.59 o 
  -2  11   9      103.56       40.13     10.87 o 
  -1  11   9       89.56      101.68     11.17 o 
   0  11   9       99.40      371.44     15.13 o 
  -1  12   9       37.22       58.69     12.21 o 
  -2   1  10       52.29        9.40     10.67 o 
  -1   1  10       36.30       84.69      7.94 o 
  -1   2  10      221.92      287.15      8.33 o 
